# Supplementary material for: Genomic characterization of the emerging multidrug-resistant Klebsiella pneumoniae ST6668 clone in northern Italy, 2020–2025
Source: Microbiol Spectr. 2026 Jun 1;14(7):e03499-25. doi: 10.1128/spectrum.03499-25 (PMC13340089; doi:10.1128/spectrum.03499-25)
Supplement: Table S1 — Kleborate results for 449 genomes (310 ST147 + 139 ST6668). [file spectrum.03499-25-s0001.xlsx]

## Sheet: kleborate_all
Table S1: Kleborate results for 449 genomes (310 ST147 + 139 ST6668).
Strain	enterobacterales__species__species	general__contig_stats__contig_count	general__contig_stats__N50	general__contig_stats__largest_contig	general__contig_stats__total_size	klebsiella_pneumo_complex__mlst__ST	klebsiella__ybst__Yersiniabactin	klebsiella__abst__Aerobactin	klebsiella__rmst__RmpADC	klebsiella_pneumo_complex__virulence_score__virulence_score	klebsiella_pneumo_complex__amr__AGly_acquired	klebsiella_pneumo_complex__amr__Col_acquired	klebsiella_pneumo_complex__amr__Fcyn_acquired	klebsiella_pneumo_complex__amr__Flq_acquired	klebsiella_pneumo_complex__amr__MLS_acquired	klebsiella_pneumo_complex__amr__Phe_acquired	klebsiella_pneumo_complex__amr__Rif_acquired	klebsiella_pneumo_complex__amr__Sul_acquired	klebsiella_pneumo_complex__amr__Tet_acquired	klebsiella_pneumo_complex__amr__Tgc_acquired	klebsiella_pneumo_complex__amr__Tmt_acquired	klebsiella_pneumo_complex__amr__Bla_acquired	klebsiella_pneumo_complex__amr__Bla_inhR_acquired	klebsiella_pneumo_complex__amr__Bla_ESBL_acquired	klebsiella_pneumo_complex__amr__Bla_ESBL_inhR_acquired	klebsiella_pneumo_complex__amr__Bla_Carb_acquired	klebsiella_pneumo_complex__amr__Bla_chr	klebsiella_pneumo_complex__amr__SHV_mutations	klebsiella_pneumo_complex__amr__Omp_mutations	klebsiella_pneumo_complex__amr__Col_mutations	klebsiella_pneumo_complex__amr__Flq_mutations	klebsiella_pneumo_complex__amr__truncated_resistance_hits	klebsiella_pneumo_complex__amr__spurious_resistance_hits	klebsiella_pneumo_complex__wzi__wzi	klebsiella_pneumo_complex__kaptive__K_locus	klebsiella_pneumo_complex__kaptive__K_type	klebsiella_pneumo_complex__kaptive__O_locus	klebsiella_pneumo_complex__kaptive__O_type
7938	Klebsiella pneumoniae	160	262722	960126	5822709	ST6668	ybt 9; ICEKp?	-	-	1	aac(6')-Ib-cr.v2;aadA*;aph(3')-VI	-	-	qnrS1	Mrx;mphA*;mphE.v2;msrE	catB3.v2	arr-3	sul1;sul2	-	-	dfrA5	OXA-1;OXA-9.v1;TEM-1D.v1^	-	CTX-M-15	-	NDM-1	SHV-11^	35Q	OmpK35-25%;OmpK36GD	-	GyrA-83I;ParC-80I	-	-	wzi64	KL64	K64	OL2α.1	O2α
8076	Klebsiella pneumoniae	147	229264	1013335	5825850	ST6668	ybt 9; ICEKp?	-	-	1	aac(6')-Ib-cr.v2;aadA*;aph(3')-VI	-	-	qnrS1	Mrx;mphA*;mphE.v2;msrE	catB3.v2	arr-3	sul1;sul2	-	-	dfrA5	OXA-1;OXA-9.v1;TEM-1D.v1^	-	CTX-M-15	-	NDM-1	SHV-11^	35Q	OmpK35-25%;OmpK36GD	-	GyrA-83I;ParC-80I	-	-	wzi64	KL64	K64	OL2α.1	O2α
8127	Klebsiella pneumoniae	154	216284	960626	5825660	ST6668	ybt 9; ICEKp?	-	-	1	aac(6')-Ib-cr.v2;aadA*;aph(3')-VI	-	-	qnrS1	Mrx;mphA*;mphE.v2;msrE	catB3.v2	arr-3	sul1;sul2	-	-	dfrA5	OXA-1;OXA-9.v1;TEM-1D.v1^	-	CTX-M-15	-	NDM-1	SHV-11^	35Q	OmpK35-25%;OmpK36GD	-	GyrA-83I;ParC-80I	-	-	wzi64	KL64	K64	OL2α.1	O2α
8138	Klebsiella pneumoniae	150	229136	1013335	5826857	ST6668	ybt 9; ICEKp?	-	-	1	aac(6')-Ib-cr.v2;aadA*;aph(3')-VI	-	-	qnrS1	Mrx;mphA*;mphE.v2;msrE	catB3.v2	arr-3	sul1;sul2	-	-	dfrA5	OXA-1;OXA-9.v1;TEM-1D.v1^	-	CTX-M-15	-	NDM-1	SHV-11^	35Q	OmpK35-25%;OmpK36GD	-	GyrA-83I;ParC-80I	-	-	wzi64	KL64	K64	OL2α.1	O2α
8146	Klebsiella pneumoniae	143	229279	1012252	5823408	ST6668	ybt 9; ICEKp?	-	-	1	aac(6')-Ib-cr.v2;aadA*;aph(3')-VI	-	-	qnrS1	Mrx;mphA*;mphE.v2;msrE	catB3.v2	arr-3	sul1;sul2	-	-	dfrA5	OXA-1;OXA-9.v1;TEM-1D.v1^	-	CTX-M-15	-	NDM-1	SHV-11^	35Q	OmpK35-25%;OmpK36GD	-	GyrA-83I;ParC-80I	-	-	wzi64	KL64	K64	OL2α.1	O2α
8251	Klebsiella pneumoniae	161	216590	1013335	5826933	ST6668	ybt 9; ICEKp?	-	-	1	aadA*;aph(3')-VI	-	-	qnrS1	Mrx;mphA*;mphE.v2;msrE	catB3.v2	arr-3	sul1;sul2	-	-	dfrA5	OXA-1;OXA-9.v1;TEM-1D.v1^	-	CTX-M-15	-	NDM-1	SHV-11^	35Q	OmpK35-25%;OmpK36GD	-	GyrA-83I;ParC-80I	aac(6')-Ib-cr.v2*?-0%	-	wzi64	KL64	K64	OL2α.1	O2α
8264	Klebsiella pneumoniae	132	230543	959726	5729238	ST6668	ybt 9; ICEKp?	-	-	1	aac(6')-Ib'.v1;aadA*;aph(3')-VI	-	-	qnrS1	Mrx;mphA*;mphE.v2;msrE	-	-	sul2	-	-	-	OXA-9.v1;TEM-1D.v1^	-	-	-	NDM-1	SHV-11^	35Q	OmpK35-25%;OmpK36GD	-	GyrA-83I;ParC-80I	-	-	wzi64	KL64	K64	OL2α.1	O2α
8269	Klebsiella pneumoniae	145	229152	1013335	5802027	ST6668	ybt 9; ICEKp?	-	-	1	aac(6')-Ib'.v1;aadA*;aph(3')-VI	-	-	qnrS1	Mrx;mphA*;mphE.v2;msrE	-	-	sul1;sul2	-	-	dfrA5	OXA-9.v1;TEM-1D.v1^	-	-	-	NDM-1	SHV-11^	35Q	OmpK35-25%;OmpK36GD	-	GyrA-83I;ParC-80I	-	-	wzi64	KL64	K64	OL2α.1	O2α
8276	Klebsiella pneumoniae	144	229140	1012962	5826088	ST6668	ybt 9; ICEKp?	-	-	1	aac(6')-Ib-cr.v2;aadA*;aph(3')-VI	-	-	qnrS1	Mrx;mphA*;mphE.v2;msrE	catB3.v2	arr-3	sul1;sul2	-	-	dfrA5	OXA-1;OXA-9.v1;TEM-1D.v1^	-	CTX-M-15	-	NDM-1	SHV-11^	35Q	OmpK35-25%;OmpK36GD	-	GyrA-83I;ParC-80I	-	-	wzi64	KL64	K64	OL2α.1	O2α
8313	Klebsiella pneumoniae	130	266869	1012252	5795494	ST6668	ybt 9; ICEKp?	-	-	1	aac(6')-Ib'.v1;aadA*;aph(3')-VI	-	-	qnrS1	Mrx;mphA*;mphE.v2;msrE	-	-	sul1;sul2	-	-	dfrA5	OXA-9.v1;TEM-1D.v1^	-	-	-	NDM-1	SHV-11^	35Q	OmpK35-25%;OmpK36GD	-	GyrA-83I;ParC-80I	-	-	wzi64	KL64	K64	OL2α.1	O2α
8355	Klebsiella pneumoniae	152	230543	1012252	5825977	ST6668	ybt 9; ICEKp?	-	-	1	aac(6')-Ib-cr.v2;aadA*;aph(3')-VI	-	-	qnrS1	Mrx;mphA*;mphE.v2;msrE	catB3.v2	arr-3	sul1;sul2	-	-	dfrA5	OXA-1;OXA-9.v1;TEM-1D.v1^	-	CTX-M-15	-	NDM-1	SHV-11^	35Q	OmpK35-25%;OmpK36GD	-	GyrA-83I;ParC-80I	-	-	wzi64	KL64	K64	OL2α.1	O2α
8398	Klebsiella pneumoniae	169	228978	1012231	5792901	ST6668	ybt 9; ICEKp?	-	-	1	aac(6')-Ib'.v1;aadA*;aph(3')-VI	-	-	qnrS1	Mrx;mphA*;mphE.v2;msrE	-	-	sul1;sul2	-	-	dfrA5	OXA-9.v1;TEM-1D.v1^	-	-	-	NDM-1	SHV-11^	35Q	OmpK35-25%;OmpK36GD	-	GyrA-83I;ParC-80I	-	-	wzi64	KL64	K64	OL2α.1	O2α
8427	Klebsiella pneumoniae	199	216270	958622	5809809	ST6668	ybt 9; ICEKp?	-	-	1	aac(6')-Ib-cr.v2;aadA*;aph(3')-VI	-	-	qnrS1	Mrx;mphA*;mphE.v2;msrE	catB3.v2	arr-3	sul1;sul2	-	-	dfrA5	OXA-1;OXA-9.v1;TEM-1D.v1^	-	CTX-M-15	-	NDM-1	SHV-11^	35Q	OmpK35-25%;OmpK36GD	-	GyrA-83I;ParC-80I	-	-	wzi64	KL64	K64	OL2α.1	O2α
8433	Klebsiella pneumoniae	122	325876	1013335	5589900	ST6668	ybt 9; ICEKp?	-	-	1	aac(6')-Ib-cr.v2;aadA*;aph(3')-VI	-	-	qnrS1	-	catB3.v2	arr-3	sul1	-	-	-	OXA-1;OXA-9.v1;TEM-1D.v1^	-	CTX-M-15	-	NDM-1	SHV-11^	35Q	OmpK35-25%	-	GyrA-83I;ParC-80I	-	-	wzi64	KL64	K64	OL2α.1	O2α
8439	Klebsiella pneumoniae	137	229147	1012252	5798068	ST6668	ybt 9; ICEKp?	-	-	1	aac(6')-Ib'.v1;aadA*;aph(3')-VI	-	-	qnrS1	Mrx;mphA*;mphE.v2;msrE	-	-	sul1;sul2	-	-	dfrA5	OXA-9.v1;TEM-1D.v1^	-	-	-	NDM-1	SHV-11^	35Q	OmpK35-25%;OmpK36GD	-	GyrA-83I;ParC-80I	-	-	wzi64	KL64	K64	OL2α.1	O2α
8471	Klebsiella pneumoniae	159	230215	959727	5816317	ST6668	ybt 9; ICEKp?	-	-	1	aac(6')-Ib-cr.v2;aadA*;aph(3')-VI	-	-	qnrS1	Mrx;mphA*;mphE.v2;msrE	catB3.v2	arr-3	sul1;sul2	-	-	dfrA5	OXA-1;OXA-9.v1;TEM-1D.v1^	-	CTX-M-15	-	NDM-1	SHV-11^	35Q	OmpK35-25%;OmpK36GD	-	GyrA-83I;ParC-80I	-	-	wzi64	KL64	K64	OL2α.1	O2α
8472	Klebsiella pneumoniae	147	230542	960380	5797461	ST6668	ybt 9; ICEKp?	-	-	1	aac(6')-Ib'.v1;aadA*;aph(3')-VI	-	-	qnrS1	Mrx;mphA*;mphE.v2;msrE	-	-	sul1;sul2	-	-	dfrA5	OXA-9.v1;TEM-1D.v1^	-	-	-	NDM-1	SHV-11^	35Q	OmpK35-25%;OmpK36GD	-	GyrA-83I;ParC-80I	-	-	wzi64	KL64	K64	OL2α.1	O2α
8488	Klebsiella pneumoniae	163	214790	960626	5817000	ST6668	ybt 9; ICEKp?	-	-	1	aac(6')-Ib-cr.v2;aadA*;aph(3')-VI	-	-	qnrS1	Mrx;mphA*;mphE.v2;msrE	catB3.v2	arr-3	sul1;sul2	-	-	dfrA5	OXA-1;OXA-9.v1;TEM-1D.v1^	-	CTX-M-15	-	NDM-1	SHV-11^	35Q	OmpK35-25%;OmpK36GD	-	GyrA-83I;ParC-80I	-	-	wzi64	KL64	K64	OL2α.1	O2α
8495	Klebsiella pneumoniae	140	214923	960380	5590348	ST6668	ybt 9; ICEKp?	-	-	1	aac(6')-Ib-cr.v2;aadA*;aph(3')-VI	-	-	qnrS1	-	catB3.v2	arr-3	sul1	-	-	-	OXA-1;OXA-9.v1;TEM-1D.v1^	-	CTX-M-15	-	NDM-1	SHV-11^	35Q	OmpK35-25%	-	GyrA-83I;ParC-80I	-	-	wzi64	KL64	K64	OL2α.1	O2α
8536	Klebsiella pneumoniae	102	332037	1012252	5588176	ST6668	ybt 9; ICEKp?	-	-	1	aac(6')-Ib'.v1;aac(6')-Ib-cr.v2;aadA*;aph(3')-VI	-	-	qnrS1	-	catB3.v2	arr-3	sul1	-	-	-	OXA-1;OXA-9.v1;TEM-1D.v1^	-	CTX-M-15	-	NDM-1	SHV-11^	35Q	OmpK35-25%;OmpK36GD	-	GyrA-83I;ParC-80I	-	-	wzi64	KL64	K64	OL2α.1	O2α
8540	Klebsiella pneumoniae	146	216308	960475	5798002	ST6668	ybt 9; ICEKp?	-	-	1	aac(6')-Ib'.v1;aadA*;aph(3')-VI	-	-	qnrS1	Mrx;mphA*;mphE.v2;msrE	-	-	sul1;sul2	-	-	dfrA5	OXA-9.v1;TEM-1D.v1^	-	-	-	NDM-1	SHV-11^	35Q	OmpK35-25%;OmpK36GD	-	GyrA-83I;ParC-80I	-	-	wzi64	KL64	K64	OL2α.1	O2α
8556	Klebsiella pneumoniae	139	192592	960631	5794332	ST6668	ybt 9; ICEKp?	-	-	1	aac(6')-Ib'.v1;aadA*;aph(3')-VI	-	-	qnrS1	Mrx;mphA*;mphE.v2;msrE	-	-	sul1;sul2	-	-	dfrA5	OXA-9.v1;TEM-1D.v1^	-	-	-	NDM-1	SHV-11^	35Q	OmpK35-25%;OmpK36GD	-	GyrA-83I;ParC-80I	-	-	wzi64	KL64	K64	OL2α.1	O2α
8608	Klebsiella pneumoniae	151	192591	959726	5579528	ST6668	ybt 9; ICEKp?	-	-	1	aadA*;aph(3')-VI	-	-	qnrS1	-	catB3.v2	arr-3	sul1	-	-	-	OXA-1;OXA-9.v1;TEM-1D.v1^	-	CTX-M-15	-	NDM-1	SHV-11^	35Q	OmpK35-25%	-	GyrA-83I;ParC-80I	aac(6')-Ib-cr.v1*?-0%	aac(6')-Ib-cr.v2?-0%	wzi64	KL64	K64	OL2α.1	O2α
8628	Klebsiella pneumoniae	134	214923	537219	5788525	ST6668	ybt 9; ICEKp?	-	-	1	aac(6')-Ib-cr.v2;aph(3')-VI	-	-	qnrS1	Mrx;mphA*;mphE.v2;msrE	catB3.v2	arr-3	sul1;sul2	-	-	dfrA5	OXA-1	-	CTX-M-15	-	NDM-1	SHV-11^	35Q	OmpK35-25%;OmpK36GD	-	GyrA-83I;ParC-80I	-	-	wzi64	KL64	K64	OL2α.1	O2α
8643	Klebsiella pneumoniae	121	240843	1013335	5588639	ST6668	ybt 9; ICEKp?	-	-	1	aac(6')-Ib-cr.v2;aadA*;aph(3')-VI	-	-	qnrS1	-	catB3.v2	arr-3	sul1	-	-	-	OXA-1;OXA-9.v1;TEM-1D.v1^	-	CTX-M-15	-	NDM-1	SHV-11^	35Q	OmpK35-25%;OmpK36GD	-	GyrA-83I;ParC-80I	-	-	wzi64	KL64	K64	OL2α.1	O2α
8648	Klebsiella pneumoniae	157	197474	960380	5589917	ST6668	ybt 9; ICEKp?	-	-	1	aadA*;aph(3')-VI	-	-	qnrS1	-	catB3.v2	arr-3	sul1	-	-	-	OXA-1;OXA-9.v1;TEM-1D.v1^	-	CTX-M-15	-	NDM-1	SHV-11^	35Q	OmpK35-25%;OmpK36GD	-	GyrA-83I;ParC-80I	aac(6')-Ib-cr.v2*?-89%	-	wzi64	KL64	K64	OL2α.1	O2α
8649	Klebsiella pneumoniae	161	214790	1012565	5825835	ST6668	ybt 9; ICEKp?	-	-	1	aac(6')-Ib-cr.v2;aadA*;aph(3')-VI	-	-	qnrS1	Mrx;mphA*;mphE.v2;msrE	catB3.v2	arr-3	sul1;sul2	-	-	dfrA5	OXA-1;OXA-9.v1;TEM-1D.v1^	-	CTX-M-15	-	NDM-1	SHV-11^	35Q	OmpK35-25%;OmpK36GD	-	GyrA-83I;ParC-80I	-	-	wzi64	KL64	K64	OL2α.1	O2α
8659	Klebsiella pneumoniae	137	230216	1012252	5823613	ST6668	ybt 9; ICEKp?	-	-	1	aac(6')-Ib-cr.v2;aadA*;aph(3')-VI	-	-	qnrS1	Mrx;mphA*;mphE.v2;msrE	catB3.v2	arr-3	sul1;sul2	-	-	dfrA5	OXA-1;OXA-9.v1;TEM-1D.v1^	-	CTX-M-15	-	NDM-1	SHV-11^	35Q	OmpK35-25%;OmpK36GD	-	GyrA-83I;ParC-80I	-	-	wzi64	KL64	K64	OL2α.1	O2α
8684	Klebsiella pneumoniae	147	198797	924154	5796888	ST6668	ybt 9; ICEKp?	-	-	1	aac(6')-Ib'.v1;aadA*;aph(3')-VI	-	-	qnrS1	Mrx;mphA*;mphE.v2;msrE	-	-	sul1;sul2	-	-	dfrA5	OXA-9.v1;TEM-1D.v1^	-	-	-	NDM-1	SHV-11^	35Q	OmpK35-25%;OmpK36GD	-	GyrA-83I;ParC-80I	-	-	wzi64	KL64	K64	OL2α.1	O2α
8686	Klebsiella pneumoniae	143	214923	1012252	5812264	ST6668	ybt 9; ICEKp?	-	-	1	aac(6')-Ib-cr.v2;aadA*;aph(3')-VI	-	-	qnrS1	Mrx;mphA*;mphE.v2;msrE	catB3.v2	arr-3	sul1;sul2	-	-	dfrA5	OXA-1;OXA-9.v1;TEM-1D.v1^	-	CTX-M-15	-	NDM-1	SHV-11^	35Q	OmpK35-25%;OmpK36GD	-	GyrA-83I;ParC-80I	-	-	wzi64	KL64	K64	OL2α.1	O2α
8687	Klebsiella pneumoniae	165	192591	960467	5826578	ST6668	ybt 9; ICEKp?	-	-	1	aac(6')-Ib-cr.v2;aadA*;aph(3')-VI	-	-	qnrS1	Mrx;mphA*;mphE.v2;msrE	catB3.v2	arr-3	sul1;sul2	-	-	dfrA5	OXA-1;OXA-9.v1;TEM-1D.v1^	-	CTX-M-15	-	NDM-1	SHV-11^	35Q	OmpK36GD	-	GyrA-83I;ParC-80I	-	-	wzi64	KL64	K64	OL2α.1	O2α
8699	Klebsiella pneumoniae	127	216270	961076	5588872	ST6668	ybt 9; ICEKp?	-	-	1	aac(6')-Ib-cr.v2;aadA*;aph(3')-VI	-	-	qnrS1	-	catB3.v2	arr-3	sul1	-	-	-	OXA-1;OXA-9.v1;TEM-1D.v1^	-	CTX-M-15	-	NDM-1	SHV-11^	35Q	OmpK35-25%;OmpK36GD	-	GyrA-83I;ParC-80I	-	-	wzi64	KL64	K64	OL2α.1	O2α
8710	Klebsiella pneumoniae	131	192591	1012252	5580383	ST6668	ybt 9; ICEKp?	-	-	1	aac(6')-Ib-cr.v2*;aadA*	-	-	qnrS1	-	catB3.v2	arr-3	sul1	-	-	-	OXA-9.v1;TEM-1D.v1^	-	CTX-M-15	-	NDM-1	SHV-11^	35Q	OmpK35-25%;OmpK36GD	-	GyrA-83I;ParC-80I	aph(3')-VI?-87%	OXA-1?-0%	wzi64	KL64	K64	OL2α.1	O2α
8717	Klebsiella pneumoniae	143	214790	959726	5796300	ST6668	ybt 9; ICEKp?	-	-	1	aac(6')-Ib'.v1;aadA*;aph(3')-VI	-	-	qnrS1	Mrx;mphA*;mphE.v2;msrE	-	-	sul1;sul2	-	-	dfrA5	OXA-9.v1;TEM-1D.v1^	-	-	-	NDM-1	SHV-11^	35Q	OmpK35-25%;OmpK36GD	-	GyrA-83I;ParC-80I	-	-	wzi64	KL64	K64	OL2α.1	O2α
8722	Klebsiella pneumoniae	128	280922	1013335	5589635	ST6668	ybt 9; ICEKp?	-	-	1	aac(6')-Ib-cr.v2;aadA*;aph(3')-VI	-	-	qnrS1	-	catB3.v2	arr-3	sul1	-	-	-	OXA-1;OXA-9.v1;TEM-1D.v1^	-	CTX-M-15	-	NDM-1	SHV-11^	35Q	OmpK35-25%;OmpK36GD	-	GyrA-83I;ParC-80I	-	-	wzi64	KL64	K64	OL2α.1	O2α
8750	Klebsiella pneumoniae	155	216303	1013335	5825685	ST6668	ybt 9; ICEKp?	-	-	1	aac(6')-Ib-cr.v2;aadA*;aph(3')-VI	-	-	qnrS1	Mrx;mphA*;mphE.v2;msrE	catB3.v2	arr-3	sul1;sul2	-	-	dfrA5	OXA-1;OXA-9.v1;TEM-1D.v1^	-	CTX-M-15	-	NDM-1	SHV-11^	35Q	OmpK35-25%;OmpK36GD	-	GyrA-83I;ParC-80I	-	-	wzi64	KL64	K64	OL2α.1	O2α
8765	Klebsiella pneumoniae	151	229132	1013335	5826523	ST6668	ybt 9; ICEKp?	-	-	1	aac(6')-Ib-cr.v2;aadA*;aph(3')-VI	-	-	qnrS1	Mrx;mphA*;mphE.v2;msrE	catB3.v2	arr-3	sul1;sul2	-	-	dfrA5	OXA-1;OXA-9.v1;TEM-1D.v1^	-	CTX-M-15	-	NDM-1	SHV-11^	35Q	OmpK35-25%;OmpK36GD	-	GyrA-83I;ParC-80I	-	-	wzi64	KL64	K64	OL2α.1	O2α
8770	Klebsiella pneumoniae	133	197795	655783	5589308	ST6668	ybt 9; ICEKp?	-	-	1	aac(6')-Ib-cr.v2;aadA*;aph(3')-VI	-	-	qnrS1	-	catB3.v2	arr-3	sul1	-	-	-	OXA-1;OXA-9.v1;TEM-1D.v1^	-	CTX-M-15	-	NDM-1	SHV-11^	35Q	OmpK35-25%;OmpK36GD	-	GyrA-83I;ParC-80I	-	-	wzi64	KL64	K64	OL2α.1	O2α
8772	Klebsiella pneumoniae	165	216308	959726	5825053	ST6668	ybt 9; ICEKp?	-	-	1	aac(6')-Ib-cr.v2;aadA*;aph(3')-VI	-	-	qnrS1	Mrx;mphA*;mphE.v2;msrE	catB3.v2	arr-3	sul1;sul2	-	-	dfrA5	OXA-1;OXA-9.v1;TEM-1D.v1^	-	CTX-M-15	-	NDM-1	SHV-11^	35Q	OmpK35-25%;OmpK36GD	-	GyrA-83I;ParC-80I	-	-	wzi64	KL64	K64	OL2α.1	O2α
8773	Klebsiella pneumoniae	126	332037	1013335	5590020	ST6668	ybt 9; ICEKp?	-	-	1	aac(6')-Ib-cr.v2;aadA*;aph(3')-VI	-	-	qnrS1	-	catB3.v2	arr-3	sul1	-	-	-	OXA-1;OXA-9.v1;TEM-1D.v1^	-	CTX-M-15	-	NDM-1	SHV-11^	35Q	OmpK35-25%;OmpK36GD	-	GyrA-83I;ParC-80I	-	-	wzi64	KL64	K64	OL2α.1	O2α
8775	Klebsiella pneumoniae	151	198797	1012565	5824733	ST6668	ybt 9; ICEKp?	-	-	1	aac(6')-Ib-cr.v2;aadA*;aph(3')-VI	-	-	qnrS1	Mrx;mphA*;mphE.v2;msrE	catB3.v2	arr-3	sul1;sul2	-	-	dfrA5	OXA-1;OXA-9.v1;TEM-1D.v1^	-	CTX-M-15	-	NDM-1	SHV-11^	35Q	OmpK35-25%;OmpK36GD	-	GyrA-83I;ParC-80I	-	-	wzi64	KL64	K64	OL2α.1	O2α
8788	Klebsiella pneumoniae	143	214790	1012252	5824805	ST6668	ybt 9; ICEKp?	-	-	1	aac(6')-Ib-cr.v2;aadA*;aph(3')-VI	-	-	qnrS1	Mrx;mphA*;mphE.v2;msrE	catB3.v2	arr-3	sul1;sul2	-	-	dfrA5	OXA-1;OXA-9.v1;TEM-1D.v1^	-	CTX-M-15	-	NDM-1	SHV-11^	35Q	OmpK35-25%;OmpK36GD	-	GyrA-83I;ParC-80I	-	-	wzi64	KL64	K64	OL2α.1	O2α
8811	Klebsiella pneumoniae	145	229156	1013335	5826531	ST6668	ybt 9; ICEKp?	-	-	1	aac(6')-Ib-cr.v2;aadA*;aph(3')-VI	-	-	qnrS1	Mrx;mphA*;mphE.v2;msrE	catB3.v2	arr-3	sul1;sul2	-	-	dfrA5	OXA-1;OXA-9.v1;TEM-1D.v1^	-	CTX-M-15	-	NDM-1	SHV-11^	35Q	OmpK35-25%;OmpK36GD	-	GyrA-83I;ParC-80I	-	-	wzi64	KL64	K64	OL2α.1	O2α
8827	Klebsiella pneumoniae	140	229168	1012252	5825146	ST6668	ybt 9; ICEKp?	-	-	1	aac(6')-Ib-cr.v2;aadA*;aph(3')-VI	-	-	qnrS1	Mrx;mphA*;mphE.v2;msrE	catB3.v2	arr-3	sul1;sul2	-	-	dfrA5	OXA-1;OXA-9.v1;TEM-1D.v1^	-	CTX-M-15	-	NDM-1	SHV-11^	35Q	OmpK35-25%;OmpK36GD	-	GyrA-83I;ParC-80I	-	-	wzi64	KL64	K64	OL2α.1	O2α
8830	Klebsiella pneumoniae	152	214790	1012252	5825881	ST6668	ybt 9; ICEKp?	-	-	1	aac(6')-Ib'.v1;aadA*;aph(3')-VI	-	-	qnrS1	Mrx;mphA*;mphE.v2;msrE	catB3.v2	arr-3	sul1;sul2	-	-	dfrA5	OXA-1;OXA-9.v1;TEM-1D.v1^	-	CTX-M-15	-	NDM-1	SHV-11^	35Q	OmpK35-25%;OmpK36GD	-	GyrA-83I;ParC-80I	-	-	wzi64	KL64	K64	OL2α.1	O2α
8844	Klebsiella pneumoniae	158	198797	708498	5824451	ST6668	ybt 9; ICEKp?	-	-	1	aac(6')-Ib-cr.v2;aadA*;aph(3')-VI	-	-	qnrS1	Mrx;mphA*;mphE.v2;msrE	catB3.v2	arr-3	sul1;sul2	-	-	dfrA5	OXA-1;OXA-9.v1;TEM-1D.v1^	-	CTX-M-15	-	NDM-1	SHV-11^	35Q	OmpK35-25%;OmpK36GD	-	GyrA-83I;ParC-80I	-	-	wzi64	KL64	K64	OL2α.1	O2α
8851	Klebsiella pneumoniae	156	214790	1012252	5826870	ST6668	ybt 9; ICEKp?	-	-	1	aac(6')-Ib'.v1;aadA*;aph(3')-VI	-	-	qnrS1	Mrx;mphA*;mphE.v2;msrE	catB3.v2	arr-3	sul1;sul2	-	-	dfrA5	OXA-1;OXA-9.v1;TEM-1D.v1^	-	CTX-M-15	-	NDM-1	SHV-11^	35Q	OmpK35-25%;OmpK36GD	-	GyrA-83I;ParC-80I	-	-	wzi64	KL64	K64	OL2α.1	O2α
8852	Klebsiella pneumoniae	118	332037	1013335	5588063	ST6668	ybt 9; ICEKp?	-	-	1	aac(6')-Ib-cr.v2;aadA*;aph(3')-VI	-	-	qnrS1	-	catB3.v2	arr-3	sul1	-	-	-	OXA-1;OXA-9.v1;TEM-1D.v1^	-	CTX-M-15	-	NDM-1	SHV-11^	35Q	OmpK35-25%;OmpK36GD	-	GyrA-83I;ParC-80I	-	-	wzi64	KL64	K64	OL2α.1	O2α
8863	Klebsiella pneumoniae	118	214790	1012252	5588725	ST6668	ybt 9; ICEKp?	-	-	1	aac(6')-Ib-cr.v2;aadA*;aph(3')-VI	-	-	qnrS1	-	catB3.v2	arr-3	sul1	-	-	-	OXA-1;OXA-9.v1;TEM-1D.v1^	-	CTX-M-15	-	NDM-1	SHV-11^	35Q	OmpK35-25%;OmpK36GD	-	GyrA-83I;ParC-80I	-	-	wzi64	KL64	K64	OL2α.1	O2α
8870	Klebsiella pneumoniae	123	213823	1012252	5793403	ST6668	ybt 9; ICEKp?	-	-	1	aac(6')-Ib'.v1;aadA*;aph(3')-VI	-	-	qnrS1	Mrx;mphA*;mphE.v2;msrE	-	-	sul1;sul2	-	-	dfrA5	OXA-9.v1;TEM-1D.v1^	-	-	-	NDM-1	SHV-11^	35Q	OmpK35-25%;OmpK36GD	-	GyrA-83I;ParC-80I	-	-	wzi64	KL64	K64	OL2α.1	O2α
8879	Klebsiella pneumoniae	185	186416	961076	5829141	ST6668	ybt 9; ICEKp?	-	-	1	aac(6')-Ib-cr.v2;aadA*;aph(3')-VI	-	-	qnrS1	Mrx;mphA*;mphE.v2;msrE	catB3.v2	arr-3	sul1;sul2	-	-	dfrA5	OXA-1;OXA-9.v1;TEM-1D.v1^	-	CTX-M-15	-	NDM-1	SHV-11^	35Q	OmpK35-25%;OmpK36GD	-	GyrA-83I;ParC-80I	-	-	wzi64	KL64	K64	OL2α.1	O2α
8888	Klebsiella pneumoniae	218	192638	759886	5749092	ST6668	ybt 9; ICEKp?	-	-	1	aadA*;aph(3')-VI	-	-	qnrS1	Mrx;mphA*;msrE	catB3.v2	arr-3	sul1;sul2	-	-	-	OXA-1;OXA-9.v1;TEM-1D.v1^	-	CTX-M-15	-	NDM-1	SHV-11^	35Q	OmpK35-25%;OmpK36GD	-	GyrA-83I;ParC-80I	aac(6')-Ib-cr.v1*?-0%	aac(6')-Ib-cr.v2?-0%	wzi64	KL64	K64	OL2α.1	O2α
BD_573.12780	Klebsiella pneumoniae	5	5374215	5374215	5656270	ST147	ybt 9; ICEKp3	-	-	1	aac(6')-Ib'.v1;aac(6')-Ib-cr.v2;aadA*;aph(3')-VI	-	-	qnrS1	-	catB3.v2	arr-3	sul1	-	-	-	OXA-1;OXA-9.v1;TEM-1D.v1^	-	CTX-M-15	-	NDM-1	SHV-11^	35Q	OmpK35-25%	-	GyrA-83I;ParC-80I	-	-	wzi64	KL64	K64	OL2α.1	O2α
BD_573.1357	Klebsiella pneumoniae	112	206548	559077	5360573	ST147	-	-	-	0	aac(6')-Ib-cr.v2;armA;strA.v1;strB.v1	-	-	qnrB1.v2^	mphE.v2;msrE	-	-	sul1	tet(A).v1	-	dfrA1.v1	OXA-1	-	-	-	NDM-1	SHV-11^	35Q	OmpK35-7%	-	GyrA-83I;ParC-80I	-	catB3.v1?-70%	wzi64	KL64	K64	OL2α.1	O2α
BD_573.1375	Klebsiella pneumoniae	75	295611	532547	5738717	ST147	ybt 16; ICEKp12	-	-	1	aac(3)-IIa.v1^;aac(6')-Ib-cr.v2;strA.v1;strB.v1	-	-	qnrA1;qnrS1	-	catII.2*	-	sul1	tet(A).v1	-	dfrA1.v1	OXA-1;TEM-1D.v1^	-	CTX-M-15	-	IMP-14^	SHV-11^	35Q	OmpK35-7%;OmpK36-0%	MgrB-0%	GyrA-83I;ParC-80I	-	catB3.v1?-70%	wzi64	KL64	K64	OL2α.1	O2α
BD_573.1449	Klebsiella pneumoniae	248	46170	262075	5427467	ST147	-	-	-	0	aac(3)-IIa.v1^;aac(6')-Ib'.v1;aadA*	-	-	-	-	-	arr-2	sul1*	-	-	-	-	-	-	-	-	SHV-11^	35Q	-	-	GyrA-83Y;GyrA-87A	OXA-9.v1*-42%	cmlA5?-64%;ereA2*?-0%	wzi420	KL10	K10	OL3α/β	O3αβ
BD_573.1481	Klebsiella pneumoniae	116	206548	558005	5359393	ST147	-	-	-	0	aac(6')-Ib-cr.v2;aadA2^;armA;strA.v1;strB.v1	-	-	qnrB1.v2^	mphE.v2;msrE	-	-	sul1	tet(A).v1	-	dfrA1.v1;dfrA12	OXA-1	-	-	-	NDM-1	SHV-11^	35Q	OmpK35-7%	-	GyrA-83I;ParC-80I	-	catB3.v1?-70%	wzi64	KL64	K64	OL2α.1	O2α
BD_573.1482	Klebsiella pneumoniae	93	214475	558316	5468355	ST147	-	-	-	0	aac(6')-Ib-cr.v2;aadA2^;armA;strA.v1;strB.v1	-	-	qnrB1.v2^	mphE.v2;msrE	-	-	sul1	tet(A).v1	-	dfrA1.v1;dfrA12	OXA-1	-	-	-	NDM-1	SHV-11^	35Q	OmpK35-7%	-	GyrA-83I;ParC-80I	-	catB3.v1?-70%	wzi64	KL64	K64	OL2α.1	O2α
BD_573.1484	Klebsiella pneumoniae	54	2989036	2989036	5371617	ST147	-	-	-	0	aac(6')-Ib-cr.v2;armA;strA.v1;strB.v1	-	-	qnrB1.v2^	mphE.v2;msrE	-	-	sul1	tet(A).v1	-	dfrA1.v1	OXA-1	-	-	-	NDM-1	SHV-11^	35Q	OmpK35-7%	-	GyrA-83I;ParC-80I	-	catB3.v1?-70%	wzi64	KL64	K64	OL2α.1	O2α
BD_573.1485	Klebsiella pneumoniae	58	2989016	2989016	5368188	ST147	-	-	-	0	aac(6')-Ib-cr.v2;aadA2^;armA;strA.v1;strB.v1	-	-	qnrB1.v2^	mphE.v2;msrE	-	-	sul1	tet(A).v1	-	dfrA1.v1;dfrA12	OXA-1	-	-	-	NDM-1	SHV-11^	35Q	OmpK35-7%	-	GyrA-83I;ParC-80I	-	catB3.v1?-70%	wzi64	KL64	K64	OL2α.1	O2α
BD_573.1486	Klebsiella pneumoniae	59	2989036	2989036	5378024	ST147	-	-	-	0	aac(6')-Ib-cr.v2;armA;strA.v1;strB.v1	-	-	-	mphE.v2;msrE	-	-	sul1	tet(A).v1	-	dfrA1.v1	OXA-1	-	-	-	NDM-1	SHV-11^	35Q	OmpK35-7%	-	GyrA-83I;ParC-80I	-	catB3.v1?-70%	wzi64	KL64	K64	OL2α.1	O2α
BD_573.15243	Klebsiella pneumoniae	147	111847	328886	5444980	ST147	ybt 16; ICEKp12	-	-	1	strA.v1;strB.v1	-	-	qnrS1	-	-	-	sul1	tet(A).v1	-	dfrA1.v1	TEM-1D.v1^	-	CTX-M-15	-	-	SHV-11^	35Q	OmpK35-7%;OmpK36-46%	MgrB-53%	GyrA-83I;ParC-80I	-	-	wzi64	KL64	K64	OL2α.1	O2α
BD_573.18238	Klebsiella pneumoniae	4	5399501	5399501	5640638	ST147	ybt 10; ICEKp4	-	-	1	aac(6')-Ib-cr.v2;aadA16*	mcr-1.1^	-	qnrB6^	mphA	-	arr-3	sul1;sul1	tet(A).v1	-	dfrA27	TEM-1D.v1^	-	CTX-M-15;CTX-M-15	-	-	SHV-11^	35Q	OmpK36-78%	-	GyrA-83Y;GyrA-87A;ParC-80I	-	Mrx?-0%;Mrx?-58%	wzi420	KL10	K10	OL3α/β	O3αβ
BD_573.19938	Klebsiella pneumoniae	87	208765	453823	5767880	ST147	ybt 16; ICEKp12	-	-	1	aac(6')-Ib'.v1;aadA*;strA.v1;strB.v1	-	-	-	Mrx;mphA	-	-	sul1	tet(A).v1	-	dfrA1.v1*	TEM-1D.v1^	-	CTX-M-15	-	OXA-181	SHV-11^	35Q	OmpK35-7%;OmpK36GD	-	GyrA-83I;ParC-80I	OXA-9.v1*-42%	-	wzi64	KL64	K64	OL2α.1	O2α
BD_573.19939	Klebsiella pneumoniae	115	205435	677369	5853178	ST147	ybt 16; ICEKp12	-	-	1	-	-	-	-	Mrx;mphA	-	-	sul1	tet(A).v1	-	dfrA1.v1	-	-	CTX-M-15	-	OXA-181	SHV-11^	35Q	OmpK35-7%;OmpK36GD	-	GyrA-83I;ParC-80I	-	-	wzi64	KL64	K64	OL2α.1	O2α
BD_573.19940	Klebsiella pneumoniae	90	172746	513051	5618530	ST147	ybt 16; ICEKp12	-	-	1	aac(3)-IIa.v1^;aac(6')-Ib-cr.v2	-	-	qnrS1	-	-	-	sul1	tet(A).v1	-	dfrA1.v1	OXA-1	-	CTX-M-15	-	OXA-181	SHV-11^	35Q	OmpK35-7%;OmpK36GD	-	GyrA-83I;ParC-80I	-	TEM-105?-0%;catB3.v1?-70%	wzi64	KL64	K64	OL2α.1	O2α
BD_573.19941	Klebsiella pneumoniae	95	172469	513299	5618156	ST147	ybt 16; ICEKp12	-	-	1	aac(3)-IIa.v1^;aac(6')-Ib-cr.v2	-	-	qnrS1	-	-	-	sul1	tet(A).v1	-	dfrA1.v1	OXA-1	-	CTX-M-15	-	OXA-181	SHV-11^	35Q	OmpK35-7%;OmpK36GD	-	GyrA-83I;ParC-80I	-	TEM-105?-0%;catB3.v1?-70%	wzi64	KL64	K64	OL2α.1	O2α
BD_573.19943	Klebsiella pneumoniae	110	224330	512209	5772053	ST147	ybt 16; ICEKp12	-	-	1	aac(3)-IIa.v1^;aadA*	-	-	qnrS1;qnrVC1	Mrx;mphA	-	arr-3	sul1	tet(A).v1	-	dfrA1.v1	CMY-4.v1;OXA-1;OXA-10	-	CTX-M-15	-	OXA-181	SHV-11^	35Q	OmpK35-7%;OmpK36GD	-	GyrA-83I;ParC-80I	aac(6')-Ib-cr.v2?-0%	TEM-105?-0%;catB3.v1?-70%;cmlA5?-70%	wzi64	KL64	K64	OL2α.1	O2α
BD_573.19944	Klebsiella pneumoniae	101	214475	481488	5657220	ST147	ybt 16; ICEKp12	-	-	1	aac(3)-IIa.v1^;aac(6')-Ib-cr.v2;strA.v1;strB.v1	-	-	qnrS1	-	-	-	sul1	tet(A).v1	-	dfrA1.v1	OXA-1	-	CTX-M-15	-	OXA-181	SHV-11^	35Q	OmpK35-7%	-	GyrA-83I;ParC-80I	TEM-141?-0%	catB3.v1?-70%	wzi64	KL64	K64	OL2α.1	O2α
BD_573.19945	Klebsiella pneumoniae	122	207747	521733	5827659	ST147	ybt 16; ICEKp12	-	-	1	aac(3)-IIa.v1^;aac(6')-Ib-cr.v2;strA.v1;strB.v1	-	-	-	-	-	-	sul1	tet(A).v1	-	dfrA1.v1	OXA-1	-	CTX-M-15	-	OXA-181	SHV-11^	35Q	OmpK35-7%;OmpK36GD	-	GyrA-83I;ParC-80I	-	catB3.v1?-70%	wzi64	KL64	K64	OL2α.1	O2α
BD_573.19946	Klebsiella pneumoniae	131	192252	637239	5808112	ST147	ybt 16; ICEKp12	-	-	1	-	-	-	-	Mrx;mphA	-	-	sul1	tet(A).v1	-	dfrA1.v1	-	-	CTX-M-15	-	OXA-181	SHV-11^	35Q	OmpK35-7%;OmpK36GD	-	GyrA-83I;ParC-80I	-	-	wzi64	KL64	K64	OL2α.1	O2α
BD_573.20288	Klebsiella pneumoniae	193	254268	735592	5618558	ST147	ybt 10; ICEKp4 (truncated)	-	-	1	aac(3)-IIa.v1^;aac(6')-Ib'.v1;aadA16*	-	-	qnrB6^	Mrx;ereA2*;mphA	cmlA5	arr-2	sul1;sul1	tet(A).v1	-	dfrA27	OXA-1	-	CTX-M-15	-	OXA-232	SHV-11^	35Q	-	-	GyrA-83Y;GyrA-87A;ParC-80I	OXA-9.v1*-42%;TEM-103*?-0%;aadA?-0%	catB3.v1?-70%	wzi420	KL10	K10	OL3α/β	O3αβ
BD_573.20306	Klebsiella pneumoniae	94	407974	878499	5671252	ST147	ybt 10; ICEKp4	-	-	1	aac(6')-Ib-cr.v2;aadA16*;aadA2^;aph3-Ia.v1^	-	-	qnrB6^	Mrx;mphA	-	arr-3	sul1;sul1	tet(A).v1	-	dfrA12;dfrA27	TEM-1D.v1^	-	CTX-M-15	-	OXA-232	SHV-11^	35Q	-	-	GyrA-83Y;GyrA-87A;ParC-80I	-	-	wzi420	KL10	K10	OL3α/β	O3αβ
BD_573.20317	Klebsiella pneumoniae	73	328804	788462	5579765	ST147	ybt 10; ICEKp4	-	-	1	aac(3)-IIa.v1^;aac(6')-Ib-cr.v2;aadA2^;aph3-Ia.v1^	-	-	-	Mrx;ereA2*;mphA	cmlA5	arr-2	sul1	tet(A).v1	-	dfrA12	OXA-1;TEM-1D.v1^	-	CTX-M-15	-	OXA-232	SHV-11^	35Q	-	-	GyrA-83Y;GyrA-87A;ParC-80I	OXA-9.v1*-42%;aadA*?-0%	catB3.v1?-70%	wzi420	KL10	K10	OL3α/β	O3αβ
BD_573.20328	Klebsiella pneumoniae	79	518986	735887	5590543	ST147	ybt 10; ICEKp4	-	-	1	aac(3)-IIa.v1^;aac(6')-Ib-cr.v2;aadA*;aadA2^;aph3-Ia.v1^	-	-	-	Mrx;ereA2*;mphA	cmlA5	arr-2	sul1	tet(A).v1	-	dfrA12	OXA-1;TEM-1D.v1^	-	CTX-M-15	-	OXA-232	SHV-11^	35Q	-	-	GyrA-83Y;GyrA-87A;ParC-80I	OXA-9.v1*-42%	catB3.v1?-70%	wzi420	KL10	K10	OL3α/β	O3αβ
BD_573.20330	Klebsiella pneumoniae	81	337043	1085808	5597811	ST147	ybt 10; ICEKp4	-	-	1	aac(3)-IIa.v1^;aac(6')-Ib-cr.v2;aadA*;aadA2^;aph3-Ia.v1^	-	-	-	Mrx;ereA2*;mphA	cmlA5	arr-2	sul1	tet(A).v1	-	dfrA12	OXA-1;TEM-1D.v1^	-	CTX-M-15	-	OXA-232	SHV-11^	35Q	-	-	GyrA-83Y;GyrA-87A;ParC-80I	OXA-9.v1*-42%	catB3.v1?-70%	wzi420	KL10	K10	OL3α/β	O3αβ
BD_573.20369	Klebsiella pneumoniae	62	380377	878499	5629691	ST147	ybt 10; ICEKp4	-	-	1	aac(3)-IIa.v1^;aac(6')-Ib-cr.v2;aadA*;aadA2^;aph3-Ia.v1^	-	-	-	Mrx;ereA2*;mphA	cmlA5	arr-2	sul1	tet(A).v1	-	dfrA12	OXA-1;TEM-1D.v1^	-	CTX-M-15	-	-	SHV-11^	35Q	-	-	GyrA-83Y;GyrA-87A;ParC-80I	OXA-232?-0%;OXA-9.v1*-42%;aac(6')-Ib-Hangzhou*?-0%	aadA15*?-68%;catB3.v1?-70%	wzi420	KL10	K10	OL3α/β	O3αβ
BD_573.20378	Klebsiella pneumoniae	77	385603	761767	5577575	ST147	ybt 10; ICEKp4	-	-	1	aac(3)-IIa.v1^;aac(6')-Ib'.v1;aac(6')-Ib-cr.v2;aadA*;aadA16*	-	-	qnrB6^	Mrx;ereA2*;mphA	cmlA5	arr-2	sul1;sul1	tet(A).v1	-	dfrA27	OXA-1;TEM-1D.v1^	-	CTX-M-15	-	OXA-232	SHV-11^	35Q	OmpK36-25%	-	GyrA-83Y;GyrA-87A;ParC-80I	OXA-9.v1*-42%	catB3.v1?-70%	wzi420	KL10	K10	OL3α/β	O3αβ
BD_573.20631	Klebsiella pneumoniae	65	295757	652357	5740329	ST147	ybt 16; ICEKp12	-	-	1	aac(3)-IIa.v1^;aac(6')-Ib-cr.v2;strA.v1;strB.v1	-	-	qnrS1	-	-	-	sul1	tet(A).v1	-	dfrA1.v1	OXA-1;TEM-1D.v1^	-	CTX-M-15	-	OXA-181	SHV-11^	35Q	OmpK35-7%;OmpK36GD	-	GyrA-83I;ParC-80I	-	catB3.v1?-70%	wzi64	KL64	K64	OL2α.1	O2α
BD_573.20964	Klebsiella pneumoniae	79	379835	849732	5467436	ST147	ybt 16; ICEKp12	-	-	1	aac(3)-IIa.v1^;aac(6')-Ib-cr.v2;aph3-Ia.v1^;strA.v1^;strB.v1	-	-	qnrB1.v2^	-	catA1*	-	sul2	tet(A).v1	-	dfrA14.v2*	OXA-1;TEM-1D.v1^	-	CTX-M-15	-	-	SHV-11^	35Q	-	-	GyrA-83I;ParC-80I	-	catB3.v1?-70%	wzi12	KL112	unknown (KL112)	OL2α.2	O2β
BD_573.21153	Klebsiella pneumoniae	134	256186	488784	5650161	ST147	-	-	-	0	aac(6')-Ib-cr.v2;aadA*;aph3-Ia.v1^	-	-	-	ereA2*	cmlA5	arr-2	sul1*	-	-	-	OXA-1	-	CTX-M-15	-	OXA-48	SHV-11^	35Q	-	-	GyrA-83Y;GyrA-87A;ParC-80I	-	catB3.v1?-70%	wzi420	KL10	K10	OL3α/β	O3αβ
BD_573.21165	Klebsiella pneumoniae	77	317483	877959	5460304	ST147	-	-	-	0	aac(3)-IIa.v1^;aac(6')-Ib-cr.v2	-	-	qnrB1.v1	ereA2*	cmlA5	arr-2	sul1*	-	-	-	OXA-1;TEM-1D.v1^	-	CTX-M-15	-	OXA-48	SHV-11^	35Q	-	-	GyrA-83Y;GyrA-87A;ParC-80I	OXA-9.v1*-42%;aac(6')-Ib-cr.v2?-0%;aadA*?-0%	catB3.v1?-70%	wzi420	KL10	K10	OL3α/β	O3αβ
BD_573.21166	Klebsiella pneumoniae	95	317483	1239546	5581164	ST147	ybt 10; ICEKp4	-	-	1	aac(3)-IIa.v1^;aac(6')-Ib'.v1*	-	-	-	ereA2*	cmlA5	arr-2	sul1*	-	-	-	OXA-1;TEM-1D.v1^	-	CTX-M-15	-	OXA-48	SHV-11^	35Q	-	-	GyrA-83Y;GyrA-87A;ParC-80I	OXA-9.v1*-42%;aadA*?-0%	catB3.v1?-70%	wzi420	KL10	K10	OL3α/β	O3αβ
BD_573.21174	Klebsiella pneumoniae	148	316805	810706	5484203	ST147	-	-	-	0	aac(3)-IIa.v1^;aac(6')-Ib'.v1*;aadA*	-	-	-	-	-	-	-	-	-	-	OXA-1;TEM-1D.v1^	-	CTX-M-15	-	OXA-48	SHV-11^	35Q	OmpK36_c25t	-	GyrA-83Y;GyrA-87A;ParC-80I	OXA-9.v1*-42%	catB3.v1?-70%	wzi420	KL10	K10	OL3α/β	O3αβ
BD_573.21448	Klebsiella pneumoniae	50	388636	1793266	5499346	ST147	ybt 16; ICEKp12	-	-	1	aac(3)-IIa.v1^;aac(6')-Ib-cr.v2;strA.v1;strB.v1	-	-	qnrS1	-	catA1^	-	sul1	tet(A).v1	-	dfrA1.v1	OXA-1;TEM-1D.v1^	-	CTX-M-15	-	-	SHV-11^	35Q	OmpK35-7%	-	GyrA-83I;ParC-80I	-	catB3.v1?-70%	wzi64	KL64	K64	OL2α.1	O2α
BD_573.21461	Klebsiella pneumoniae	58	388612	1793331	5500561	ST147	ybt 16; ICEKp12	-	-	1	aac(3)-IIa.v1^;aac(6')-Ib-cr.v2;strA.v1;strB.v1	-	-	qnrS1	-	catA1^	-	sul1	tet(A).v1	-	dfrA1.v1	OXA-1;TEM-1D.v1^	-	CTX-M-15	-	-	SHV-11^	35Q	OmpK35-7%;OmpK36-28%	-	GyrA-83I;ParC-80I	-	catB3.v1?-70%	wzi64	KL64	K64	OL2α.1	O2α
BD_573.21555	Klebsiella pneumoniae	50	431483	1254606	5442176	ST147	ybt 16; ICEKp12	-	-	1	strA.v1;strB.v1	-	-	qnrS1	-	-	-	sul1	tet(A).v1	-	dfrA1.v1	TEM-1D.v1^	-	CTX-M-15	-	-	SHV-11^	35Q	OmpK35-7%;OmpK36-0%	-	GyrA-83I;ParC-80I	-	catA1*?-0%	wzi64	KL64	K64	OL2α.1	O2α
BD_573.23257	Klebsiella pneumoniae	118	273198	838983	5617487	ST147	ybt 10; ICEKp4	-	-	1	aac(6')-Ib-cr.v2;aadA2^;aph3-Ia.v1^	-	-	-	Mrx;mphA	-	-	sul1	tet(A).v1	-	dfrA12	OXA-1;TEM-1D.v1^	-	CTX-M-15	-	OXA-48	SHV-11^	35Q	-	-	GyrA-83I;ParC-80I	-	catB3.v1?-70%	wzi64	KL64	K64	OL2α.1	O2α
BD_573.23264	Klebsiella pneumoniae	279	73449	214090	5625426	ST147	ybt 10; ICEKp4	-	-	1	aac(6')-Ib-cr.v2;aadA2^;aph3-Ia.v1^	-	-	-	Mrx;mphA	-	-	sul1	tet(A).v1	-	dfrA12	OXA-1;TEM-1D.v1^	-	CTX-M-15	-	OXA-48	SHV-11^	35Q	-	-	GyrA-83I;ParC-80I	-	catB3.v1?-70%	wzi64	KL64	K64	OL2α.1	O2α
BD_573.25635	Klebsiella pneumoniae	214	152511	454364	5464238	ST147	-	-	-	0	aac(6')-Ib-cr.v2	-	-	-	-	-	-	-	tet(A).v1	-	-	-	-	-	-	-	SHV-11^	35Q	OmpK35-11%	-	GyrA-83I;ParC-80I	-	OXA-1?-0%;OXA-1?-54%	wzi64	KL64	K64	OL2α.1	O2α
BD_573.25882	Klebsiella pneumoniae	142	187086	485592	5667506	ST147	ybt 10; ICEKp4	-	-	1	aadA16*;aadA2^;aph3-Ia.v1^	-	-	qnrS1	Mrx;ereA2*;mphA	cmlA5	arr-3	sul1	tet(A).v1	-	dfrA12;dfrA27	LAP-2;OXA-1	-	CTX-M-14;CTX-M-15	-	NDM-4	SHV-11^	35Q	-	-	GyrA-83Y;GyrA-87A;ParC-80I	OXA-9.v1*-42%;TEM-1?-0%;aac(3)-IId?-0%;aac(6')-Ib-cr.v2?-89%;aadA*?-0%	catB3.v1?-70%	wzi420	KL10	K10	OL3α/β	O3αβ
BD_573.27422	Klebsiella pneumoniae	99	163680	322346	5470679	ST147	ybt 10; ICEKp4	-	-	1	aac(3)-IId^;aac(6')-Ib-cr.v2	-	-	qnrS1	-	catB3.v2	-	-	-	-	-	LAP-2;OXA-1	-	CTX-M-14	-	KPC-2;NDM-4	SHV-11^	35Q	-	-	GyrA-83Y;GyrA-87A;ParC-80I	-	TEM-112?-43%;TEM-150*?-0%;arr-2?-55%	wzi420	KL10	K10	OL3α/β	O3αβ
BD_573.28678	Klebsiella pneumoniae	121	319263	870484	5773469	ST147	-	iuc 1	-	3	aac(3)-IIa.v1^;aac(6')-Ib-cr.v2;aadA16*;aph(3')-VIa*	-	-	-	ereA2*	catA1^;cmlA5	arr-3^	sul1*	tet(A).v1*	-	dfrA27	OXA-1;TEM-1D.v1^	-	CTX-M-15	-	OXA-48	SHV-11^	35Q	OmpK36-21%	-	GyrA-83Y;GyrA-87A;ParC-80I	OXA-9.v1*-42%;aadA*?-0%	catB3.v1?-70%	wzi420	KL10	K10	OL3α/β	O3αβ
BD_573.29490	Klebsiella pneumoniae	152	169252	755954	5671918	ST147	ybt 16; ICEKp12	-	-	1	aac(6')-Ib;strA.v1*;strB.v1	-	-	qnrB1.v1;qnrS1	-	-	-	sul1	tet(A).v1	-	dfrA1.v1	TEM-1D.v1^	-	CTX-M-15	-	NDM-1	SHV-11^	35Q	OmpK35-7%	MgrB-0%	GyrA-83I;ParC-80I	rmtF*?-0%	-	wzi64	KL64	K64	OL2α.1	O2α
BD_573.30902	Klebsiella pneumoniae	68	337048	709547	5471428	ST147	-	-	-	0	aac(3)-IIa.v1^;aac(6')-Ib-cr.v2;aadA*	-	-	-	ereA2*	cmlA5	arr-2	sul1*	-	-	-	OXA-1	-	CTX-M-15	-	-	SHV-11^	35Q	OmpK36-62%	-	GyrA-83Y;GyrA-87A;ParC-80I	-	catB3.v1?-70%	wzi420	KL10	K10	OL3α/β	O3αβ
BD_573.30906	Klebsiella pneumoniae	103	230543	915930	5539539	ST147	ybt 9; ICEKp3	-	-	1	aac(6')-Ib-cr.v2;aph(3')-VI	-	-	qnrS1	-	catB3.v2	arr-3	sul1	-	-	-	OXA-1	-	CTX-M-15	-	NDM-1	SHV-11^	35Q	OmpK35-25%	-	GyrA-83I;ParC-80I	-	-	wzi64	KL64	K64	OL2α.1	O2α
BD_573.33841	Klebsiella pneumoniae	9	5466078	5466078	5730837	ST147	ybt 16; ICEKp12	-	-	1	aac(3)-IIa.v1^;aac(6')-Ib-cr.v2;strA.v1;strB.v1	-	-	qnrS1	-	-	-	sul1	tet(A).v1	-	dfrA1.v1	OXA-1;TEM-1D.v1^	-	CTX-M-15;CTX-M-15	-	OXA-181	SHV-11^	35Q	OmpK35-7%;OmpK36GD	-	GyrA-83I;ParC-80I	-	catB3.v1?-70%	wzi64	KL64	Capsule null	OL2α.1	O2α
BD_573.33842	Klebsiella pneumoniae	9	5468853	5468853	5729180	ST147	ybt 16; ICEKp12	-	-	1	aac(3)-IIa.v1^;aac(6')-Ib-cr.v2;strA.v1;strB.v1	-	-	qnrS1	-	-	-	sul1	tet(A).v1	-	dfrA1.v1	OXA-1;TEM-1D.v1^	-	CTX-M-15;CTX-M-15	-	OXA-181	SHV-11^	35Q	OmpK35-7%;OmpK36GD	-	GyrA-83I;ParC-80I	-	catB3.v1?-70%	wzi64	KL64	Capsule null	OL2α.1	O2α
BD_573.33883	Klebsiella pneumoniae	56	391997	1239602	5577550	ST147	-	-	-	0	aac(3)-IIa.v1^	-	-	-	ereA2*	cmlA5	arr-2	sul1*	-	-	-	OXA-1;OXA-2;TEM-1D.v1^	-	CTX-M-15	-	KPC-2	SHV-11^	35Q	-	-	GyrA-83Y;GyrA-87A;ParC-80I	OXA-9.v1*-42%	catB3.v1?-70%	wzi420	KL10	K10	OL3α/β	O3αβ
BD_573.33963	Klebsiella pneumoniae	110	252965	606944	5760597	ST147	ybt 16; ICEKp12	-	-	1	aac(3)-IIa.v1^;aac(6')-Ib-cr.v2;strA.v1;strB.v1*	-	-	qnrB1.v1	-	-	-	sul1	tet(A).v1	-	dfrA1.v1	OXA-1;TEM-1D.v1^	-	CTX-M-15	-	NDM-1	SHV-11^	35Q	OmpK35-7%	-	GyrA-83I;ParC-80I	-	catB3.v1?-70%	wzi64	KL64	K64	OL2α.1	O2α
BD_573.33964	Klebsiella pneumoniae	102	251063	791580	5768299	ST147	ybt 16; ICEKp12	-	-	1	aac(3)-IIa.v1^;aac(6')-Ib-cr.v2;strA.v1;strB.v1	-	-	qnrB1.v1	-	-	-	sul1	tet(A).v1	-	dfrA1.v1	OXA-1;TEM-1D.v1^	-	CTX-M-15	-	NDM-1	SHV-11^	35Q	OmpK35-7%	-	GyrA-83I;ParC-80I	-	catB3.v1?-70%	wzi64	KL64	K64	OL2α.1	O2α
BD_573.33965	Klebsiella pneumoniae	128	251118	607841	5773185	ST147	ybt 16; ICEKp12	-	-	1	aac(3)-IIa.v1^;aac(6')-Ib-cr.v2;strA.v1;strB.v1	-	-	qnrB1.v1	-	-	-	sul1	tet(A).v1	-	dfrA1.v1	OXA-1;TEM-1D.v1^	-	CTX-M-15	-	NDM-1	SHV-11^	35Q	OmpK35-7%	-	GyrA-83I;ParC-80I	-	catB3.v1?-70%	wzi64	KL64	K64	OL2α.1	O2α
BD_573.33966	Klebsiella pneumoniae	128	251063	607844	5773127	ST147	ybt 16; ICEKp12	-	-	1	aac(3)-IIa.v1^;strA.v1;strB.v1	-	-	qnrB1.v1	-	-	-	sul1	tet(A).v1	-	dfrA1.v1	OXA-1;TEM-1D.v1^	-	CTX-M-15	-	NDM-1	SHV-11^	35Q	OmpK35-7%	-	GyrA-83I;ParC-80I	aac(6')-Ib-cr.v2?-89%	catB3.v1?-70%	wzi64	KL64	K64	OL2α.1	O2α
BD_573.33967	Klebsiella pneumoniae	107	251063	791580	5771289	ST147	ybt 16; ICEKp12	-	-	1	aac(3)-IIa.v1^;aac(6')-Ib-cr.v2;strA.v1;strB.v1	-	-	qnrB1.v1	-	-	-	sul1	tet(A).v1	-	dfrA1.v1	OXA-1;TEM-1D.v1^	-	CTX-M-15	-	NDM-1	SHV-11^	35Q	OmpK35-7%	-	GyrA-83I;ParC-80I	-	catB3.v1?-70%	wzi64	KL64	K64	OL2α.1	O2α
BD_573.33968	Klebsiella pneumoniae	129	251118	606944	5773145	ST147	ybt 16; ICEKp12	-	-	1	aac(3)-IIa.v1^;aac(6')-Ib-cr.v2;strA.v1;strB.v1	-	-	qnrB1.v1	-	-	-	sul1	tet(A).v1	-	dfrA1.v1	OXA-1;TEM-1D.v1^	-	CTX-M-15	-	NDM-1	SHV-11^	35Q	OmpK35-7%	-	GyrA-83I;ParC-80I	-	catB3.v1?-70%	wzi64	KL64	K64	OL2α.1	O2α
BD_573.33969	Klebsiella pneumoniae	119	251063	607598	5770842	ST147	ybt 16; ICEKp12	-	-	1	aac(3)-IIa.v1^;aac(6')-Ib-cr.v2;strA.v1;strB.v1	-	-	qnrB1.v1	-	-	-	sul1	tet(A).v1	-	dfrA1.v1	OXA-1;TEM-1D.v1^	-	CTX-M-15	-	NDM-1	SHV-11^	35Q	OmpK35-7%	-	GyrA-83I;ParC-80I	-	catB3.v1?-70%	wzi64	KL64	K64	OL2α.1	O2α
BD_573.33970	Klebsiella pneumoniae	97	252770	791580	5702554	ST147	ybt 16; ICEKp12	-	-	1	strA.v1;strB.v1	-	-	qnrB1.v1	-	-	-	sul1	tet(A).v1	-	dfrA1.v1	TEM-1D.v1^	-	CTX-M-15	-	NDM-1	SHV-11^	35Q	OmpK35-7%	-	GyrA-83I;ParC-80I	-	-	wzi64	KL64	K64	OL2α.1	O2α
BD_573.33971	Klebsiella pneumoniae	107	251063	791580	5770078	ST147	ybt 16; ICEKp12	-	-	1	aac(3)-IIa.v1^;aac(6')-Ib-cr.v2;strA.v1;strB.v1	-	-	qnrB1.v1	-	-	-	sul1	tet(A).v1	-	dfrA1.v1	OXA-1;TEM-1D.v1^	-	CTX-M-15	-	NDM-1	SHV-11^	35Q	OmpK35-7%	-	GyrA-83I;ParC-80I	-	catB3.v1?-70%	wzi64	KL64	K64	OL2α.1	O2α
BD_573.33973	Klebsiella pneumoniae	118	252965	606944	5770841	ST147	ybt 16; ICEKp12	-	-	1	aac(3)-IIa.v1^;aac(6')-Ib-cr.v2;strA.v1;strB.v1	-	-	qnrB1.v1	-	-	-	sul1	tet(A).v1	-	dfrA1.v1	OXA-1;TEM-1D.v1^	-	CTX-M-15	-	NDM-1	SHV-11^	35Q	OmpK35-7%	-	GyrA-83I;ParC-80I	-	catB3.v1?-70%	wzi64	KL64	K64	OL2α.1	O2α
BD_573.33975	Klebsiella pneumoniae	119	214794	606944	5755612	ST147	ybt 16; ICEKp12	-	-	1	aac(6')-Ib-cr.v2;strA.v1;strB.v1	-	-	qnrB1.v1	-	-	-	sul1	tet(A).v1	-	dfrA1.v1	OXA-1;TEM-1D.v1^	-	CTX-M-15	-	NDM-1	SHV-11^	35Q	OmpK35-7%	-	GyrA-83I;ParC-80I	-	catB3.v1?-70%	wzi64	KL64	K64	OL2α.1	O2α
BD_573.33978	Klebsiella pneumoniae	112	298353	791580	5772928	ST147	ybt 16; ICEKp12	-	-	1	aac(3)-IIa.v1^;aac(6')-Ib-cr.v2;strA.v1;strB.v1	-	-	qnrB1.v1	-	-	-	sul1	tet(A).v1	-	dfrA1.v1	OXA-1;TEM-1D.v1^	-	CTX-M-15	-	NDM-1	SHV-11^	35Q	OmpK35-7%	-	GyrA-83I;ParC-80I	-	catB3.v1?-70%	wzi64	KL64	K64	OL2α.1	O2α
BD_573.33979	Klebsiella pneumoniae	106	252965	791580	5770395	ST147	ybt 16; ICEKp12	-	-	1	aac(3)-IIa.v1^;aac(6')-Ib-cr.v2;strA.v1;strB.v1	-	-	qnrB1.v1	-	-	-	sul1	tet(A).v1	-	dfrA1.v1	OXA-1;TEM-1D.v1^	-	CTX-M-15	-	NDM-1	SHV-11^	35Q	OmpK35-7%	-	GyrA-83I;ParC-80I	-	catB3.v1?-70%	wzi64	KL64	K64	OL2α.1	O2α
BD_573.33980	Klebsiella pneumoniae	105	251118	791580	5771506	ST147	ybt 16; ICEKp12	-	-	1	aac(3)-IIa.v1^;aac(6')-Ib-cr.v2;strA.v1;strB.v1	-	-	qnrB1.v1	-	-	-	sul1	tet(A).v1	-	dfrA1.v1	OXA-1;TEM-1D.v1^	-	CTX-M-15	-	NDM-1	SHV-11^	35Q	OmpK35-7%	-	GyrA-83I;ParC-80I	-	catB3.v1?-70%	wzi64	KL64	K64	OL2α.1	O2α
BD_573.33981	Klebsiella pneumoniae	102	245828	492381	5766249	ST147	ybt 16; ICEKp12	-	-	1	aac(3)-IIa.v1^;aac(6')-Ib-cr.v2;strA.v1;strB.v1	-	-	qnrB1.v1	-	-	-	sul1	tet(A).v1	-	dfrA1.v1	OXA-1;TEM-1D.v1^	-	CTX-M-15	-	NDM-1	SHV-11^	35Q	OmpK35-7%	-	GyrA-83I;ParC-80I	-	catB3.v1?-70%	wzi64	KL64	K64	OL2α.1	O2α
BD_573.33983	Klebsiella pneumoniae	97	298353	791580	5768661	ST147	ybt 16; ICEKp12	-	-	1	aac(3)-IIa.v1^;aac(6')-Ib-cr.v2;strA.v1;strB.v1	-	-	qnrB1.v1	-	-	-	sul1	tet(A).v1	-	dfrA1.v1	OXA-1;TEM-1D.v1^	-	CTX-M-15	-	NDM-1	SHV-11^	35Q	OmpK35-7%	-	GyrA-83I;ParC-80I	-	catB3.v1?-70%	wzi64	KL64	K64	OL2α.1	O2α
BD_573.33984	Klebsiella pneumoniae	95	230616	400024	5763954	ST147	ybt 16; ICEKp12	-	-	1	aac(3)-IIa.v1^;aac(6')-Ib-cr.v2;strA.v1;strB.v1	-	-	qnrB1.v1	-	-	-	sul1	tet(A).v1	-	dfrA1.v1	OXA-1;TEM-1D.v1^	-	CTX-M-15	-	NDM-1	SHV-11^	35Q	OmpK35-7%	-	GyrA-83I;ParC-80I	-	catB3.v1?-70%	wzi64	KL64	K64	OL2α.1	O2α
BD_573.33985	Klebsiella pneumoniae	91	230616	400024	5753688	ST147	ybt 16; ICEKp12	-	-	1	aac(3)-IIa.v1^;strA.v1;strB.v1	-	-	-	-	-	-	sul1	tet(A).v1	-	dfrA1.v1	TEM-1D.v1^	-	CTX-M-15	-	NDM-1	SHV-11^	35Q	OmpK35-7%	-	GyrA-83I;ParC-80I	-	-	wzi64	KL64	K64	OL2α.1	O2α
BD_573.33988	Klebsiella pneumoniae	110	251118	608294	5769362	ST147	ybt 16; ICEKp12	-	-	1	aac(3)-IIa.v1^;aac(6')-Ib-cr.v2;strA.v1;strB.v1	-	-	qnrB1.v1	-	-	-	sul1	tet(A).v1	-	dfrA1.v1	OXA-1;TEM-1D.v1^	-	CTX-M-15	-	NDM-1	SHV-11^	35Q	OmpK35-7%	-	GyrA-83I;ParC-80I	-	catB3.v1?-70%	wzi64	KL64	K64	OL2α.1	O2α
BD_573.33992	Klebsiella pneumoniae	111	252965	791580	5771022	ST147	ybt 16; ICEKp12	-	-	1	aac(3)-IIa.v1^;aac(6')-Ib-cr.v2;strA.v1;strB.v1	-	-	qnrB1.v1	-	-	-	sul1	tet(A).v1	-	dfrA1.v1	OXA-1;TEM-1D.v1^	-	CTX-M-15	-	NDM-1	SHV-11^	35Q	OmpK35-7%	-	GyrA-83I;ParC-80I	-	catB3.v1?-70%	wzi64	KL64	K64	OL2α.1	O2α
BD_573.33994	Klebsiella pneumoniae	101	270640	492381	5767396	ST147	ybt 16; ICEKp12	-	-	1	aac(3)-IIa.v1^;aac(6')-Ib-cr.v2;strA.v1;strB.v1	-	-	qnrB1.v1	-	-	-	sul1	tet(A).v1	-	dfrA1.v1	OXA-1;TEM-1D.v1^	-	CTX-M-15	-	NDM-1	SHV-11^	35Q	OmpK35-7%	-	GyrA-83I;ParC-80I	-	catB3.v1?-70%	wzi64	KL64	K64	OL2α.1	O2α
BD_573.33995	Klebsiella pneumoniae	107	252965	791580	5763328	ST147	ybt 16; ICEKp12	-	-	1	aac(3)-IIa.v1^;aac(6')-Ib-cr.v2;strA.v1;strB.v1	-	-	qnrB1.v1	-	-	-	sul1	tet(A).v1	-	dfrA1.v1	OXA-1;TEM-1D.v1^	-	CTX-M-15	-	NDM-1	SHV-11^	35Q	OmpK35-7%	-	GyrA-83I;ParC-80I	-	catB3.v1?-70%	wzi64	KL64	K64	OL2α.1	O2α
BD_573.33999	Klebsiella pneumoniae	128	251063	607844	5772381	ST147	ybt 16; ICEKp12	-	-	1	aac(3)-IIa.v1^;aac(6')-Ib-cr.v2;strA.v1;strB.v1	-	-	qnrB1.v1	-	-	-	sul1	tet(A).v1	-	dfrA1.v1	OXA-1;TEM-1D.v1^	-	CTX-M-15	-	NDM-1	SHV-11^	35Q	OmpK35-7%	-	GyrA-83I;ParC-80I	-	catB3.v1?-70%	wzi64	KL64	K64	OL2α.1	O2α
BD_573.34005	Klebsiella pneumoniae	105	230620	400024	5765782	ST147	ybt 16; ICEKp12	-	-	1	aac(3)-IIa.v1^;aac(6')-Ib-cr.v2;strA.v1;strB.v1	-	-	qnrB1.v1	-	-	-	sul1	tet(A).v1	-	dfrA1.v1	OXA-1;TEM-1D.v1^	-	CTX-M-15	-	NDM-1	SHV-11^	35Q	OmpK35-7%	-	GyrA-83I;ParC-80I	-	catB3.v1?-70%	wzi64	KL64	K64	OL2α.1	O2α
BD_573.34019	Klebsiella pneumoniae	11	3347793	3347793	5730086	ST147	ybt 16; ICEKp12	-	-	1	aac(3)-IIa.v1^;aac(6')-Ib-cr.v2;strA.v1;strB.v1	-	-	qnrS1	-	-	-	sul1	tet(A).v1	-	dfrA1.v1	OXA-1;TEM-1D.v1^	-	CTX-M-15;CTX-M-15	-	OXA-181	SHV-11^	35Q	OmpK35-7%;OmpK36GD	-	GyrA-83I;ParC-80I	-	catB3.v1?-70%	wzi64	KL64	Capsule null	OL2α.1	O2α
BD_573.35633	Klebsiella pneumoniae	54	299505	761002	5461740	ST147	ybt 9; ICEKp?	-	-	1	aac(6')-Ib-cr.v2;aadA*;aph(3')-VI	-	-	qnrS1	-	catB3.v2	arr-3	sul1	-	-	-	OXA-1;OXA-9.v1;TEM-1D.v1^	-	CTX-M-15	-	NDM-1	SHV-11^	35Q	OmpK35-25%	-	GyrA-83I;ParC-80I	-	-	wzi64	KL64	K64	OL2α.1	O2α
BD_573.35645	Klebsiella pneumoniae	71	383490	969434	5803633	ST147	ybt 9; ICEKp3	iuc 1	rmp 1; KpVP-1 (incomplete)	4	aac(6')-Ib-cr.v2;aph(3')-VI;aph3-Ia.v1^;armA	-	-	qnrS1	Mrx;mphA*;mphE.v2;msrE	catB3.v2	arr-3	sul1;sul2	-	-	dfrA5	OXA-1;TEM-1D.v1^	-	CTX-M-15	-	NDM-1	SHV-11^	35Q	OmpK35-25%	-	GyrA-83I;ParC-80I	-	-	wzi64	KL64	K64	OL2α.1	O2α
BD_573.36649	Klebsiella pneumoniae	11	2625588	2625588	5240900	ST147	ybt 16; ICEKp12	-	-	1	aadA2^;aph3-Ia.v1^	-	-	-	Mrx;mphA	catA1^	-	sul1	-	-	dfrA12	TEM-1D.v1^	-	CTX-M-15;CTX-M-15	-	KPC-2	SHV-11^	35Q	OmpK35-71%	MgrB-0%	GyrA-83I;ParC-80I	OXA-9.v1*-42%	-	wzi12	KL112	unknown (KL112)	OL2α.2	O2β
BD_573.37223	Klebsiella pneumoniae	289	140262	377284	5744647	ST147	ybt 16; ICEKp12	-	-	1	strA.v1;strB.v1	-	-	qnrS1	-	-	-	sul1	tet(A).v1	-	dfrA1.v1	TEM-1D.v1^	-	CTX-M-15	-	-	SHV-11^	35Q	OmpK35-7%;OmpK36GD	-	GyrA-83I;ParC-80I	-	-	wzi64	KL64	K64	OL2α.1	O2α
BD_573.37224	Klebsiella pneumoniae	247	76722	311677	5674049	ST147	ybt 16; ICEKp12 (truncated)	-	-	1	aac(6')-Ib-cr.v2;strA.v1;strB.v1	-	-	qnrS1	-	-	-	sul1	tet(A).v1	-	dfrA1.v1	OXA-1;TEM-1D.v1^	-	CTX-M-15	-	OXA-181	SHV-11^	35Q	OmpK35-7%;OmpK36GD	-	GyrA-83I;ParC-80I	-	catB3.v1?-70%	wzi64	KL64	K64	OL2α.1	O2α
BD_573.37252	Klebsiella pneumoniae	60	345086	915932	5529995	ST147	ybt 9; ICEKp3	-	-	1	aac(6')-Ib-cr.v2;aadA*;aph(3')-VI	-	-	qnrS1	-	catB3.v2	arr-3	sul1	-	-	-	OXA-1;OXA-9.v1;TEM-1D.v1^	-	CTX-M-15	-	NDM-1	SHV-11^	35Q	OmpK35-25%;OmpK36_c25t	-	GyrA-83I;ParC-80I	-	-	wzi64	KL64	K64	OL2α.1	O2α
BD_573.37253	Klebsiella pneumoniae	69	249954	916585	5612588	ST147	ybt 9; ICEKp3	-	-	1	aac(6')-Ib'.v1;aac(6')-Ib-cr.v2;aadA*;aph(3')-VI	-	-	qnrS1	-	catB3.v2	arr-3	sul1	-	-	-	OXA-1;OXA-9.v1;TEM-1D.v1^	-	CTX-M-15	-	NDM-1	SHV-11^	35Q	OmpK35-25%;OmpK36_c25t	-	GyrA-83I;ParC-80I	-	-	wzi64	KL64	K64	OL2α.1	O2α
BD_573.37256	Klebsiella pneumoniae	60	519311	969540	5614946	ST147	ybt 9; ICEKp3	-	-	1	aac(6')-Ib-cr.v2;aadA*;aph(3')-VI	-	-	qnrS1	-	catB3.v2	arr-3	sul1	-	-	-	OXA-1;OXA-9.v1;TEM-1D.v1^	-	CTX-M-15	-	NDM-1	SHV-11^	35Q	OmpK35-25%;OmpK36_c25t	-	GyrA-83I;ParC-80I	-	-	wzi64	KL64	K64	OL2α.1	O2α
BD_573.37576	Klebsiella pneumoniae	60	230543	916585	5534784	ST147	ybt 9; ICEKp3	-	-	1	aac(6')-Ib'.v1;aac(6')-Ib-cr.v2;aadA*;aph(3')-VI	-	-	qnrS1	-	catB3.v2	arr-3	sul1	-	-	-	OXA-1;OXA-9.v1;TEM-1D.v1^	-	CTX-M-15	-	NDM-1	SHV-11^	35Q	OmpK35-25%;OmpK36_c25t	-	GyrA-83I;ParC-80I	-	-	wzi64	KL64	K64	OL2α.1	O2α
BD_573.37578	Klebsiella pneumoniae	63	217264	969540	5615384	ST147	ybt 9; ICEKp3	-	-	1	aac(6')-Ib'.v1;aac(6')-Ib-cr.v2;aadA*;aph(3')-VI	-	-	qnrS1	-	catB3.v2	arr-3	sul1	-	-	-	OXA-1;OXA-9.v1;TEM-1D.v1^	-	CTX-M-15	-	NDM-1	SHV-11^	35Q	OmpK35-25%;OmpK36_c25t	-	GyrA-83I;ParC-80I	-	-	wzi64	KL64	K64	OL2α.1	O2α
BD_573.4026	Klebsiella pneumoniae	4	5353110	5353110	5566588	ST147	ybt 9; ICEKp3	-	-	1	aac(6')-Ib'.v1;aac(6')-Ib-cr.v2;aadA*;aph(3')-VI	-	-	qnrS1	-	catB3.v2	arr-3	sul1	-	-	-	OXA-1;OXA-9.v1;TEM-1D.v1^	-	CTX-M-15	-	NDM-1	SHV-11^	35Q	OmpK35-25%	-	GyrA-83I;ParC-80I	-	-	wzi64	KL64	K64	OL2α.1	O2α
BD_573.40278	Klebsiella pneumoniae	133	331086	767388	5435454	ST147-1LV	ybt 16; ICEKp12	-	-	1	aac(3)-IIa.v1^;aac(6')-Ib-cr.v2;strA.v1;strB.v1	-	-	qnrS1	-	catA1^	-	sul1	tet(A).v1	-	dfrA1.v1	OXA-1;TEM-1D.v1^	-	CTX-M-15	-	-	SHV-11^	35Q	OmpK35-7%	-	GyrA-83I;ParC-80I	-	catB3.v1?-70%	wzi64	KL64	K64	OL2α.1	O1α,2α
BD_573.40995	Klebsiella pneumoniae	133	331086	767388	5435454	ST147-1LV	ybt 16; ICEKp12	-	-	1	aac(3)-IIa.v1^;aac(6')-Ib-cr.v2;strA.v1;strB.v1	-	-	qnrS1	-	catA1^	-	sul1	tet(A).v1	-	dfrA1.v1	OXA-1;TEM-1D.v1^	-	CTX-M-15	-	-	SHV-11^	35Q	OmpK35-7%	-	GyrA-83I;ParC-80I	-	catB3.v1?-70%	wzi64	KL64	K64	OL2α.1	O1α,2α
BD_573.41294	Klebsiella pneumoniae	145	143348	252140	5819087	ST147	ybt 9; ICEKp3	iuc 1	rmp 1; KpVP-1	4	aadA*;aph(3')-VI;armA*	-	-	qnrS1	Mrx;mphA*;mphE.v2;msrE	-	arr-3	sul1;sul2	-	-	dfrA5	OXA-9.v1	-	CTX-M-15	-	NDM-1	SHV-11^	35Q	OmpK35-25%	-	GyrA-83I;ParC-80I	TEM-150*?-0%;aac(6')-Ib-cr.v2?-0%	-	wzi64	KL64	K64	OL2α.1	O2α
BD_573.42089	Klebsiella pneumoniae	145	143348	252140	5819087	ST147	ybt 9; ICEKp3	iuc 1	rmp 1; KpVP-1	4	aadA*;aph(3')-VI;armA*	-	-	qnrS1	Mrx;mphA*;mphE.v2;msrE	-	arr-3	sul1;sul2	-	-	dfrA5	OXA-9.v1	-	CTX-M-15	-	NDM-1	SHV-11^	35Q	OmpK35-25%	-	GyrA-83I;ParC-80I	TEM-150*?-0%;aac(6')-Ib-cr.v2?-0%	-	wzi64	KL64	K64	OL2α.1	O2α
BD_573.43102	Klebsiella pneumoniae	145	143348	252140	5819087	ST147	ybt 9; ICEKp3	iuc 1	rmp 1; KpVP-1	4	aadA*;aph(3')-VI;armA*	-	-	qnrS1	Mrx;mphA*;mphE.v2;msrE	-	arr-3	sul1;sul2	-	-	dfrA5	OXA-9.v1	-	CTX-M-15	-	NDM-1	SHV-11^	35Q	OmpK35-25%	-	GyrA-83I;ParC-80I	TEM-150*?-0%;aac(6')-Ib-cr.v2?-0%	-	wzi64	KL64	K64	OL2α.1	O2α
BD_573.43350	Klebsiella pneumoniae	2	5379443	5379443	5761820	ST147	ybt 9; ICEKp3	iuc 1	rmp 1; KpVP-1	4	aac(6')-Ib'.v1;aadA*;aph3-Ia.v1^;armA	-	-	-	Mrx;mphA*;mphE.v2;msrE	-	-	sul1;sul2	-	-	dfrA5	OXA-9.v1;TEM-1D.v1^	-	CTX-M-15;CTX-M-15;CTX-M-15	-	-	SHV-11^	35Q	OmpK35-25%;OmpK36_c25t	-	GyrA-83I;ParC-80I	-	-	wzi64	KL64	K64	OL2α.1	O2α
BD_573.43484	Klebsiella pneumoniae	9	5334591	5334591	5654862	ST147	ybt 10; ICEKp4	-	-	1	aac(6')-Ib;aph3-Ia.v1^;rmtF	-	-	qnrB1.v2^	Mrx;mphA	-	arr-2	sul1	-	-	dfrA12;dfrA14.v2*	-	-	CTX-M-15;CTX-M-15	-	OXA-48	SHV-11^	35Q	OmpK35-76%;OmpK36GD	-	GyrA-83I;ParC-80I	-	-	wzi64	KL64	Capsule null	OL2α.1	O2α
BD_573.43962	Klebsiella pneumoniae	9	5334591	5334591	5654862	ST147	ybt 10; ICEKp4	-	-	1	aac(6')-Ib;aph3-Ia.v1^;rmtF	-	-	qnrB1.v2^	Mrx;mphA	-	arr-2	sul1	-	-	dfrA12;dfrA14.v2*	-	-	CTX-M-15;CTX-M-15	-	OXA-48	SHV-11^	35Q	OmpK35-76%;OmpK36GD	-	GyrA-83I;ParC-80I	-	-	wzi64	KL64	Capsule null	OL2α.1	O2α
BD_573.44367	Klebsiella pneumoniae	2	5379443	5379443	5761820	ST147	ybt 9; ICEKp3	iuc 1	rmp 1; KpVP-1	4	aac(6')-Ib'.v1;aadA*;aph3-Ia.v1^;armA	-	-	-	Mrx;mphA*;mphE.v2;msrE	-	-	sul1;sul2	-	-	dfrA5	OXA-9.v1;TEM-1D.v1^	-	CTX-M-15;CTX-M-15;CTX-M-15	-	-	SHV-11^	35Q	OmpK35-25%;OmpK36_c25t	-	GyrA-83I;ParC-80I	-	-	wzi64	KL64	K64	OL2α.1	O2α
BD_573.44618	Klebsiella pneumoniae	145	143348	252140	5819087	ST147	ybt 9; ICEKp3	iuc 1	rmp 1; KpVP-1	4	aadA*;aph(3')-VI;armA*	-	-	qnrS1	Mrx;mphA*;mphE.v2;msrE	-	arr-3	sul1;sul2	-	-	dfrA5	OXA-9.v1	-	CTX-M-15	-	NDM-1	SHV-11^	35Q	OmpK35-25%	-	GyrA-83I;ParC-80I	TEM-150*?-0%;aac(6')-Ib-cr.v2?-0%	-	wzi64	KL64	K64	OL2α.1	O2α
BD_573.46831	Klebsiella pneumoniae	114	214402	379029	5824261	ST147	ybt 9; ICEKp3	iuc 1	rmp 1; KpVP-1	4	aadA*;aph(3')-VI;aph3-Ia.v1^;armA*	-	-	qnrS1	Mrx;mphA*;mphE.v2;msrE	catB3.v2	arr-3	sul1;sul2	-	-	dfrA5	OXA-1;OXA-9.v1	-	CTX-M-15	-	NDM-1	SHV-11^	35Q	OmpK35-25%	-	GyrA-83I;ParC-80I	TEM-150*?-0%;aac(6')-Ib-cr.v2?-0%	-	wzi64	KL64	K64	OL2α.1	O2α
BD_573.47320	Klebsiella pneumoniae	91	203192	474719	5418757	ST147	ybt 10; ICEKp4	-	-	1	-	-	-	qnrS1	-	-	-	-	-	-	-	-	-	CTX-M-15	-	NDM-4	SHV-11^	35Q	-	-	GyrA-83Y;GyrA-87A;ParC-80I	-	-	wzi420	KL10	K10	OL3α/β	O3αβ
BD_573.48026	Klebsiella pneumoniae	77	519187	1015425	5653357	ST147	ybt 9; ICEKp3	-	-	1	aac(6')-Ib'.v1;aac(6')-Ib-cr.v2;aadA*;aph(3')-VI	-	-	qnrS1	-	catB3.v2	arr-3	sul1	-	-	-	OXA-1;OXA-9.v1;TEM-1D.v1^	-	CTX-M-15	-	NDM-1	SHV-11^	35Q	OmpK35-25%	-	GyrA-83I;ParC-80I	-	-	wzi64	KL64	K64	OL2α.1	O2α
BD_573.48032	Klebsiella pneumoniae	87	519311	1015425	5657176	ST147	ybt 9; ICEKp3	-	-	1	aac(6')-Ib'.v1;aac(6')-Ib-cr.v2;aadA*;aph(3')-VI	-	-	qnrS1	-	catB3.v2	arr-3	sul1	-	-	-	OXA-1;OXA-9.v1;TEM-1D.v1^	-	CTX-M-15	-	NDM-1	SHV-11^	35Q	OmpK35-25%	-	GyrA-83I;ParC-80I	-	-	wzi64	KL64	K64	OL2α.1	O2α
BD_573.48037	Klebsiella pneumoniae	88	462233	729352	5658579	ST147	ybt 9; ICEKp3	-	-	1	aac(6')-Ib'.v1;aadA*;aph(3')-VI	-	-	qnrS1	-	catB3.v2	arr-3	sul1	-	-	-	OXA-1;OXA-9.v1;TEM-1D.v1^	-	CTX-M-15	-	NDM-1	SHV-11^	35Q	OmpK35-25%	-	GyrA-83I;ParC-80I	-	-	wzi64	KL64	K64	OL2α.1	O2α
BD_573.48039	Klebsiella pneumoniae	115	431031	1014787	5660185	ST147	ybt 9; ICEKp3	-	-	1	aac(6')-Ib'.v1;aac(6')-Ib-cr.v2;aadA*;aph(3')-VI	-	-	qnrS1	-	catB3.v2	arr-3	sul1	-	-	-	OXA-1;OXA-9.v1;TEM-1D.v1^	-	CTX-M-15	-	NDM-1	SHV-11^	35Q	OmpK35-25%	-	GyrA-83I;ParC-80I	-	-	wzi64	KL64	K64	OL2α.1	O2α
BD_573.48040	Klebsiella pneumoniae	96	431340	1015425	5657980	ST147	ybt 9; ICEKp3	-	-	1	aac(6')-Ib'.v1;aac(6')-Ib-cr.v2;aadA*;aph(3')-VI	-	-	qnrS1	-	catB3.v2	arr-3	sul1	-	-	-	OXA-1;OXA-9.v1;TEM-1D.v1^	-	CTX-M-15	-	NDM-1	SHV-11^	35Q	OmpK35-25%	-	GyrA-83I;ParC-80I	-	-	wzi64	KL64	K64	OL2α.1	O2α
BD_573.48043	Klebsiella pneumoniae	83	364940	1015425	5654910	ST147	ybt 9; ICEKp3	-	-	1	aac(6')-Ib'.v1;aac(6')-Ib-cr.v2;aadA*;aph(3')-VI	-	-	qnrS1	-	catB3.v2	arr-3	sul1	-	-	-	OXA-1;OXA-9.v1;TEM-1D.v1^	-	CTX-M-15	-	NDM-1	SHV-11^	35Q	OmpK35-25%	-	GyrA-83I;ParC-80I	-	-	wzi64	KL64	K64	OL2α.1	O2α
BD_573.49893	Klebsiella pneumoniae	87	207937	430840	5408230	ST147	ybt 9; ICEKp3	-	-	1	aadA*;aph(3')-VI	-	-	qnrS1	-	catB3.v2	arr-3	sul1	-	-	-	OXA-1;OXA-9.v1;TEM-1D.v1^	-	CTX-M-15	-	NDM-1	SHV-11^	35Q	OmpK35-25%;OmpK36GD	-	GyrA-83I;ParC-80I	aac(6')-Ib-cr.v2*?-0%	-	wzi64	KL64	K64	OL2α.1	O2α
BD_573.50071	Klebsiella pneumoniae	88	214790	558602	5863629	ST147	ybt 9; ICEKp3	iuc 1	rmp 1; KpVP-1	4	aadA*;aph(3')-VI;armA	-	-	qnrS1	Mrx;mphA*;mphE.v2;msrE	catB3.v2	arr-3	sul1;sul2	-	-	dfrA5	OXA-1;OXA-9.v1;TEM-1D.v1^	-	CTX-M-15	-	NDM-1	SHV-11^	35Q	OmpK35-25%	-	GyrA-83I;ParC-80I	aac(6')-Ib-cr.v2?-0%	-	wzi64	KL64	K64	OL2α.1	O2α
BD_573.50074	Klebsiella pneumoniae	82	224618	752806	5856081	ST147	ybt 9; ICEKp3	iuc 1	rmp 1; KpVP-1	4	aac(6')-Ib-cr.v2*;aadA*;aph(3')-VI;aph3-Ia.v1^;armA	-	-	qnrS1	Mrx;mphA*;mphE.v2;msrE	catB3.v2	arr-3	sul1;sul2	-	-	dfrA5	OXA-1;OXA-9.v1;TEM-1D.v1^	-	CTX-M-15	-	NDM-1	SHV-11^	35Q	OmpK35-25%	-	GyrA-83I;ParC-80I	-	-	wzi64	KL64	K64	OL2α.1	O2α
BD_573.50086	Klebsiella pneumoniae	91	233656	401443	5703445	ST147	ybt 16; ICEKp12	-	-	1	strA.v1;strB.v1	-	-	qnrB1.v1	-	-	-	sul1	tet(A).v1	-	dfrA1.v1	TEM-1D.v1^	-	-	-	NDM-1;OXA-48	SHV-11^	35Q	OmpK35-7%	-	GyrA-83I;ParC-80I	CTX-M-139?-0%	-	wzi64	KL64	K64	OL2α.1	O2α
BD_573.50157	Klebsiella pneumoniae	6	5422063	5422063	5761774	ST147	ybt 10; ICEKp4 (truncated)	-	-	1	aac(3)-IIa.v1^;aac(6')-Ib-cr.v2;aac(6')-Ib-cr.v2;aadA16*	-	-	qnrB6^	ereA2*;erm(42)*;mphA	cmlA5	arr-2;arr-3	sul1;sul1;sul1^	tet(A).v1	-	dfrA27	OXA-1;TEM-1D.v1^	-	CTX-M-15;CTX-M-15;CTX-M-15	-	-	SHV-11^	35Q	OmpK36GD	-	GyrA-83Y;GyrA-87A;ParC-80I	Mrx*-42%	OXA-181?-63%;aadA*?-41%;aadA24*?-0%;catB3.v1?-70%	wzi420	KL10	Capsule null	OL3α/β	O3αβ
BD_573.50501	Klebsiella pneumoniae	38	342884	710183	5363199	ST147	ybt 9; ICEKp3	-	-	1	-	-	-	-	-	-	-	-	-	-	-	-	-	-	-	-	SHV-11^	35Q	OmpK35-25%	-	GyrA-83I;ParC-80I	-	-	wzi64	KL64	K64	OL2α.1	O2α
BD_573.50768	Klebsiella pneumoniae	116	196013	453765	5812441	ST147	ybt 9; ICEKp3	iuc 1	rmp 1; KpVP-1	4	aac(6')-Ib'.v1;aadA*;aph3-Ia.v1^;armA	-	-	-	Mrx;mphA*;mphE.v2;msrE	-	-	sul1;sul2	-	-	dfrA5	OXA-9.v1;TEM-1D.v1^	-	CTX-M-15	-	-	SHV-11^	35Q	OmpK35-25%;OmpK36_c25t	-	GyrA-83I;ParC-80I	-	-	wzi64	KL64	K64	OL2α.1	O2α
BD_573.50769	Klebsiella pneumoniae	150	127453	277928	5810690	ST147	ybt 9; ICEKp3	iuc 1	rmp 1; KpVP-1	4	aac(6')-Ib'.v1;aadA*;aph3-Ia.v1^;armA	-	-	-	Mrx;mphA*;mphE.v2;msrE	-	-	sul1;sul2	-	-	dfrA5	OXA-9.v1;TEM-1D.v1^	-	CTX-M-15	-	-	SHV-11^	35Q	OmpK35-25%;OmpK36_c25t	-	GyrA-83I;ParC-80I	-	-	wzi64	KL64	K64	OL2α.1	O2α
BD_573.50883	Klebsiella pneumoniae	38	342884	710183	5363199	ST147	ybt 9; ICEKp3	-	-	1	-	-	-	-	-	-	-	-	-	-	-	-	-	-	-	-	SHV-11^	35Q	OmpK35-25%	-	GyrA-83I;ParC-80I	-	-	wzi64	KL64	K64	OL2α.1	O2α
BD_573.50966	Klebsiella pneumoniae	4	5377355	5377355	5588742	ST147	ybt 9; ICEKp3	-	-	1	aac(6')-Ib'.v1;aac(6')-Ib-cr.v2;aadA*;aph(3')-VI	-	-	qnrS1	-	catB3.v2	arr-3	sul1	-	-	-	OXA-1;OXA-9.v1;TEM-1D.v1^	-	CTX-M-15	-	NDM-1	SHV-11^	35Q	OmpK35-25%;OmpK36_c25t	-	GyrA-83I;ParC-80I	-	-	wzi64	KL64	Capsule null	OL2α.1	O2α
BD_573.52182	Klebsiella pneumoniae	3	5393461	5393461	5630984	ST147	-	-	-	0	aac(6')-Ib'.v1;aadA*;aadA*;aph(3')-VI	-	-	qnrS1	ereA2*	cmlA5	arr-2	sul1*	-	-	-	OXA-9.v1;TEM-1D.v1^	-	CTX-M-15;CTX-M-15	-	NDM-9	SHV-11^	35Q	-	-	GyrA-83Y;GyrA-87A;ParC-80I	-	-	wzi420	KL10	Capsule null	OL3α/β	O3αβ
BD_573.52982	Klebsiella pneumoniae	6	5371640	5371640	5926901	ST147	ybt 9; ICEKp3	iuc 1	rmp 1; KpVP-1	4	aac(6')-Ib'.v1;aac(6')-Ib-cr.v2*;aadA*;aph(3')-VI;aph3-Ia.v1^;armA	-	-	qnrS1	Mrx;mphA*;mphE.v2;msrE	catB3.v2	arr-3	sul1;sul1;sul2	-	-	dfrA5	OXA-1;OXA-9.v1;TEM-1D.v1^	-	CTX-M-15;CTX-M-15	-	NDM-1	SHV-11^	35Q	OmpK35-25%	-	GyrA-83I;ParC-80I	-	-	wzi64	KL64	K64	OL2α.1	O2α
BD_573.53760	Klebsiella pneumoniae	5	5411190	5411190	5909396	ST147	ybt 9; ICEKp?	iuc 1	-	4	aac(6')-Ib'.v1;aadA*;aph(3')-VI	-	-	qnrS1	Mrx;mphA*	-	-	sul1	-	-	dfrA5	OXA-9.v1;TEM-1D.v1^	-	CTX-M-15	-	NDM-5	SHV-11^	35Q	OmpK35-25%	-	GyrA-83I;ParC-80I	-	catA1*?-0%	wzi64	KL64	K64	OL2α.1	O2α
BD_573.53761	Klebsiella pneumoniae	4	5419391	5419391	5917867	ST147	ybt 9; ICEKp?	iuc 1	-	4	aac(6')-Ib'.v1;aadA*;aph(3')-VI	-	-	qnrS1	Mrx;mphA*	-	-	sul1	-	-	dfrA5	OXA-9.v1;TEM-1D.v1^	-	CTX-M-15	-	NDM-5	SHV-11^	35Q	OmpK35-25%;OmpK36GD	-	GyrA-83I;ParC-80I	-	catA1*?-0%	wzi64	KL64	K64	OL2α.1	O2α
BD_573.53763	Klebsiella pneumoniae	154	147648	482782	5780210	ST147	ybt 9; ICEKp3	iuc 1	-	4	aac(6')-Ib-cr.v2;aadA*;aph(3')-VI;aph3-Ia.v1^	-	-	qnrS1	Mrx;mphA*;mphE.v2;msrE	catB3.v2	arr-3	sul1;sul2	-	-	dfrA5	OXA-1;OXA-9.v1;TEM-1D.v1^	-	CTX-M-15	-	NDM-14	SHV-11^	35Q	OmpK35-25%	-	GyrA-83I;ParC-80I	-	armA?-0%	wzi64	KL64	K64	OL2α.1	O2α
BD_573.53765	Klebsiella pneumoniae	157	65873	199432	5339918	ST147	ybt 9; ICEKp3	-	-	1	aadA*	-	-	qnrS1	-	catB3.v2	arr-3	sul1	-	-	-	OXA-1;OXA-9.v1;TEM-1D.v1^	-	CTX-M-15	-	NDM-14	SHV-11^	35Q	OmpK35-25%	-	GyrA-83I;ParC-80I	-	aac(6')-Ib-Hangzhou*?-0%;aac(6')-Ib-cr.v2?-51%;aph(3')-VI?-71%	-	KL64	K64	OL13	O13
BD_573.53767	Klebsiella pneumoniae	157	104034	342795	5831322	ST147	ybt 9; ICEKp3	iuc 1	-	4	aac(6')-Ib-cr.v2*;aadA*;aph(3')-VI;aph3-Ia.v1^;armA	-	-	qnrS1	Mrx;mphA*;mphE.v2;msrE	catB3.v2	arr-3	sul1;sul2	-	-	dfrA5	OXA-1;OXA-9.v1;TEM-1D.v1^	-	CTX-M-15	-	NDM-14	SHV-11^	35Q	OmpK35-25%	-	GyrA-83I;ParC-80I	-	-	wzi64	KL64	K64	OL2α.1	O2α
BD_573.53771	Klebsiella pneumoniae	148	159346	387598	5802447	ST147	ybt 9; ICEKp3	iuc 1	-	4	aac(6')-Ib-cr.v2;aadA*;aph(3')-VI;aph3-Ia.v1^	-	-	qnrS1	Mrx;mphA*;mphE.v2;msrE	catB3.v2	arr-3	sul1;sul2	-	-	dfrA5	OXA-1;OXA-9.v1;TEM-1D.v1^	-	CTX-M-15	-	NDM-14	SHV-11^	35Q	OmpK35-25%	-	GyrA-83I;ParC-80I	-	armA?-0%	wzi64	KL64	K64	OL2α.1	O2α
BD_573.53773	Klebsiella pneumoniae	135	192559	537221	5672535	ST147	ybt 9; ICEKp3	iuc 1	-	4	aac(6')-Ib'.v1;aadA*;aph(3')-VI;aph3-Ia.v1^	-	-	qnrS1	Mrx;mphA*;mphE.v2;msrE	catB3.v2	arr-3	sul1;sul2	-	-	dfrA5	OXA-1;OXA-9.v1;TEM-1D.v1^	-	CTX-M-15	-	NDM-14	SHV-11^	35Q	OmpK35-25%	-	GyrA-83I;ParC-80I	-	armA?-0%	wzi64	KL64	K64	OL2α.1	O2α
BD_573.53778	Klebsiella pneumoniae	109	178184	537032	5507228	ST147	ybt 9; ICEKp3	iuc 1	-	4	aac(6')-Ib-cr.v2;aadA*;aph(3')-VI;aph3-Ia.v1^	-	-	qnrS1	Mrx;mphA*;mphE.v2;msrE	catB3.v2	arr-3	sul1;sul2	-	-	dfrA5	OXA-1;OXA-9.v1;TEM-1D.v1^	-	CTX-M-15	-	NDM-14	SHV-11^	35Q	OmpK35-25%	-	GyrA-83I;ParC-80I	-	-	-	KL64	K64	OL2α.1	O2α
BD_573.53779	Klebsiella pneumoniae	135	99684	308415	5468651	ST147	ybt 9; ICEKp3 (truncated)	iuc 1	-	4	aac(6')-Ib-cr.v2;aadA*;aph(3')-VI;aph3-Ia.v1^	-	-	qnrS1	Mrx;mphA*	catB3.v2	arr-3	sul1;sul2	-	-	dfrA5	OXA-1;OXA-9.v1;TEM-1D.v1^	-	CTX-M-15	-	NDM-14	SHV-11^	35Q	OmpK35-25%	-	GyrA-83I;ParC-80I	-	-	wzi64	KL64	K64	OL13	O13
BD_573.53780	Klebsiella pneumoniae	119	152565	392244	5535810	ST147	ybt 9; ICEKp3	iuc 1	-	4	aac(6')-Ib-cr.v2;aadA*;aph(3')-VI;aph3-Ia.v1^	-	-	qnrS1	Mrx;mphA*	catB3.v2	arr-3	sul1;sul2	-	-	dfrA5	OXA-1;OXA-9.v1;TEM-1D.v1^	-	CTX-M-15	-	NDM-14	SHV-11^	35Q	OmpK35-25%	-	GyrA-83I;ParC-80I	-	-	-	KL64	K64	OL13	O13
BD_573.53782	Klebsiella pneumoniae	129	94421	252319	5268698	ST147	ybt 9; ICEKp3	iuc 1	-	4	aac(6')-Ib'.v1;aadA*;aph3-Ia.v1^	-	-	qnrS1	Mrx;mphA*	catB3.v2	arr-3	sul1;sul2	-	-	dfrA5	OXA-9.v1;TEM-1D.v1^	-	CTX-M-15	-	NDM-14	SHV-11^	35Q	OmpK35-25%	-	GyrA-83I;ParC-80I	OXA-1?-0%	-	-	KL64	K64	OL13	O13
BD_573.53785	Klebsiella pneumoniae	115	192559	537032	5566610	ST147	ybt 9; ICEKp3	iuc 1	-	4	aac(6')-Ib-cr.v2;aadA*;aph(3')-VI;aph3-Ia.v1^;armA	-	-	qnrS1	Mrx;mphA*;mphE.v2;msrE	catB3.v2	arr-3	sul1;sul2	-	-	dfrA5	OXA-1;OXA-9.v1;TEM-1D.v1^	-	CTX-M-15	-	NDM-14	SHV-11^	35Q	OmpK35-25%	-	GyrA-83I;ParC-80I	-	-	wzi64	KL64	K64	OL2α.1	O2α
BD_573.53787	Klebsiella pneumoniae	110	177565	447161	5527357	ST147	ybt 9; ICEKp3	iuc 1	-	4	aac(6')-Ib-cr.v2;aadA*;aph(3')-VI;aph3-Ia.v1^	-	-	qnrS1	Mrx;mphA*	catB3.v2	arr-3	sul1;sul2	-	-	dfrA5	OXA-1;OXA-9.v1;TEM-1D.v1^	-	CTX-M-15	-	NDM-14	SHV-11^	35Q	OmpK35-25%	-	GyrA-83I;ParC-80I	-	-	wzi64	KL64	K64	OL2α.1	O2α
BD_573.53788	Klebsiella pneumoniae	155	100007	355882	5569740	ST147	ybt 9; ICEKp3	iuc 1	-	4	aadA*;aph(3')-VI*;aph3-Ia.v1^	-	-	qnrS1	Mrx;mphA*;mphE.v2;msrE	catB3.v2	arr-3	sul1;sul2	-	-	-	OXA-1;OXA-9.v1;TEM-1D.v1^	-	CTX-M-15	-	NDM-14	SHV-11^	35Q	OmpK35-25%	-	GyrA-83I;ParC-80I	-	aac(6')-Ib-Hangzhou*?-0%;aac(6')-Ib-cr.v2?-51%	wzi64	KL64	K64	OL13	O13
BD_573.53792	Klebsiella pneumoniae	136	100007	482689	5390782	ST147	ybt 9; ICEKp3	iuc 1	-	4	aac(6')-Ib-cr.v2;aadA*;aph(3')-VI;aph3-Ia.v1^	-	-	qnrS1	Mrx;mphA*	catB3.v2	arr-3	sul1;sul2	-	-	dfrA5	OXA-1;OXA-9.v1;TEM-1D.v1^	-	CTX-M-15	-	NDM-14	SHV-11^	35Q	OmpK35-25%	-	GyrA-83I;ParC-80I	-	-	-	KL64	K64	OL13	O13
BD_573.53796	Klebsiella pneumoniae	117	105970	499613	5436878	ST147	ybt 9; ICEKp3	iuc 1	-	4	aac(6')-Ib-cr.v2;aph3-Ia.v1^	-	-	qnrS1	Mrx;mphA*	catB3.v2	arr-3	sul1;sul2	-	-	-	OXA-1	-	CTX-M-15	-	NDM-14	SHV-11^	35Q	OmpK35-25%	-	GyrA-83I;ParC-80I	-	aph(3')-VI?-79%	wzi64	KL64	K64	OL13	O13
BD_573.53797	Klebsiella pneumoniae	139	92635	307811	5383297	ST147	ybt 9; ICEKp3	-	-	1	aadA*;aph3-Ia.v1^	-	-	qnrS1	Mrx;mphA*	catB3.v2	arr-3	sul1;sul2	-	-	-	OXA-1;OXA-9.v1;TEM-1D.v1^	-	CTX-M-15	-	NDM-14	SHV-11^	35Q	OmpK35-25%	-	GyrA-83I;ParC-80I	-	aac(6')-Ib-cr.v1*?-0%;aac(6')-Ib-cr.v2?-51%;aph(3')-VI*?-76%	wzi64	KL64	K64	OL13	O13
BD_573.54810	Klebsiella pneumoniae	55	296705	607826	5698885	ST147	ybt 16; ICEKp12	-	-	1	aac(3)-IId^;strA.v1^;strB.v1	-	-	-	Mrx;mphA	-	-	sul1;sul2*	tet(A).v1	-	dfrA1.v1	-	-	CTX-M-15	-	-	SHV-11^	35Q	OmpK35-7%	-	GyrA-83I;ParC-80I	-	-	wzi64	KL64	K64	OL2α.1	O2α
BD_573.54904	Klebsiella pneumoniae	7	5425831	5425831	5912305	ST147	ybt 9; ICEKp?	-	-	1	aac(6')-Ib'.v1;aac(6')-Ib-cr.v1^;aadA*;aph3-Ia.v1^;armA	-	-	qnrS1	Mrx;mphA*;mphE.v2;msrE	catB3.v2	arr-3	sul1;sul1;sul2	-	-	dfrA5	OXA-1;OXA-9.v1;TEM-1D.v1^	-	CTX-M-15;CTX-M-15	-	NDM-1;OXA-232	SHV-11^	35Q	OmpK35-25%;OmpK36GD	-	GyrA-83I;ParC-80I	aph(3')-VI*?-87%	-	wzi64	KL64	K64	OL2α.1	O2α
BD_573.56248	Klebsiella pneumoniae	119	199660	752544	6007460	ST147	ybt 9; ICEKp?	iuc 1	-	4	aadA*;aph3-Ia.v1^;rmtF;strA.v1	-	-	qnrB1.v1;qnrS1	Mrx;mphA*	-	arr-2	sul1	-	-	dfrA5	-	-	CTX-M-14^;CTX-M-15	-	NDM-5;OXA-48	SHV-11^	35Q	OmpK35-25%;OmpK36GD	-	GyrA-83I;ParC-80I	OXA-9.v1*-42%;TEM-1?-0%;strB.v1?-0%	aph(3')-VI?-0%;aph(3')-VIb*?-0%;catA1*?-0%	wzi64	KL64	K64	OL2α.1	O2α
BD_573.56298	Klebsiella pneumoniae	209	162526	461579	5790870	ST147	-	-	-	0	aac(6')-Ib-cr.v2;aadA2^;aph(3')-VI;armA;strA.v1^;strB.v1	-	-	qnrB1.v2^	mphE.v2^;msrE*	-	-	sul1;sul2	tet(A).v1	-	dfrA12;dfrA14.v2*	OXA-1;TEM-1D.v1^	-	CTX-M-15	-	NDM-1	SHV-11^	35Q	OmpK35-24%	-	GyrA-83Y;GyrA-87A;ParC-80I	-	catB3.v1?-70%	wzi420	KL10	K10	OL3α/β	O3αβ
BD_573.56468	Klebsiella pneumoniae	53	388813	1210107	5593705	ST147	ybt 16; ICEKp12	-	-	1	aac(6')-Ib;rmtF;strA.v1;strB.v1	-	-	qnrS1	-	-	arr-2	sul1	tet(A).v1	-	dfrA1.v1	TEM-1D.v1^	-	CTX-M-15;SHV-12	-	NDM-1	-	238S;240K;35Q	OmpK35-7%	-	GyrA-83I;ParC-80I	-	-	wzi64	KL64	K64	OL2α.1	O2α
BD_573.56938	Klebsiella pneumoniae	281	41826	144134	5838826	ST147	ybt 9; ICEKp3 (truncated)	iuc 1	rmp 1; KpVP-1	4	aac(6')-Ib'.v1;aadA*;armA	-	-	-	Mrx;mphA*;mphE.v2;msrE	-	-	sul1;sul2	-	-	dfrA5	OXA-9.v1;TEM-135.v1^	-	CTX-M-15	-	-	SHV-229*	35Q	OmpK35-25%	-	GyrA-83I;ParC-80I	-	-	wzi64	KL64	K64	OL2α.1	O2α
BD_573.57004	Klebsiella pneumoniae	194	80056	310037	5880288	ST147	ybt 9; ICEKp3	iuc 1	rmp 1; KpVP-1	4	aadA*;aph(3')-VI;aph3-Ia.v1^;armA	-	-	qnrS1	Mrx;mphA*;mphE.v2;msrE	catB3.v2	arr-3	sul1;sul2	-	-	dfrA5	OXA-1;OXA-9.v1	-	CTX-M-15	-	NDM-1	SHV-11^	35Q	OmpK35-25%	-	GyrA-83I;ParC-80I	TEM-135.v2*?-0%;aac(6')-Ib-cr.v2?-0%	-	wzi64	KL64	K64	OL2α.1	O2α
BD_573.57006	Klebsiella pneumoniae	133	194168	370265	5886954	ST147	ybt 9; ICEKp3	iuc 1	rmp 1; KpVP-1	4	aadA*;aph(3')-VI;aph3-Ia.v1^;armA	-	-	qnrS1	Mrx;mphA*;mphE.v2;msrE	catB3.v2	arr-3	sul1;sul2	-	-	dfrA5	OXA-1;OXA-9.v1	TEM-40^	CTX-M-15	-	NDM-1	SHV-11^	35Q	OmpK35-25%	-	GyrA-83I;ParC-80I	aac(6')-Ib-cr.v2?-0%	-	wzi64	KL64	K64	OL2α.1	O2α
BD_573.57007	Klebsiella pneumoniae	163	112097	385439	5829781	ST147	ybt 9; ICEKp3 (truncated)	iuc 1	rmp 1; KpVP-1	4	aadA*;aph(3')-VI;aph3-Ia.v1^;armA	-	-	qnrS1	Mrx;mphA*;mphE.v2;msrE	catB3.v2	arr-3	sul1;sul2	-	-	dfrA5	OXA-1;OXA-9.v1	-	CTX-M-15	-	NDM-1	SHV-11^	35Q	OmpK35-25%	-	GyrA-83I;ParC-80I	TEM-40*?-0%;aac(6')-Ib-cr.v2*?-0%	-	wzi64	KL64	K64	OL2α.1	O2α
BD_573.57008	Klebsiella pneumoniae	123	198738	356035	5848658	ST147	ybt 9; ICEKp3	iuc 1	rmp 1; KpVP-1	4	aadA*;aph(3')-VI;aph3-Ia.v1^;armA	-	-	qnrS1	Mrx;mphA*;mphE.v2;msrE	catB3.v2	arr-3	sul1;sul2	-	-	dfrA5	OXA-1;OXA-9.v1;TEM-1D.v1^	-	CTX-M-15	-	NDM-1	SHV-11^	35Q	OmpK35-25%	-	GyrA-83I;ParC-80I	aac(6')-Ib-cr.v2*?-0%	-	wzi64	KL64	K64	OL2α.1	O2α
BD_573.57009	Klebsiella pneumoniae	145	194130	365330	5854532	ST147	ybt 9; ICEKp3	iuc 1	rmp 1; KpVP-1	4	aadA*;aph(3')-VI;aph3-Ia.v1^;armA	-	-	qnrS1	Mrx;mphA*;mphE.v2;msrE	-	arr-3	sul1;sul2	-	-	dfrA5	OXA-9.v1;TEM-1D.v1^	-	CTX-M-15	-	NDM-1	SHV-11^	35Q	OmpK35-25%	-	GyrA-83I;ParC-80I	aac(6')-Ib-cr.v2*?-0%	-	wzi64	KL64	K64	OL2α.1	O2α
BD_573.57011	Klebsiella pneumoniae	208	87011	268842	5884499	ST147	ybt 9; ICEKp3	iuc 1	rmp 1; KpVP-1	4	aadA*;aph(3')-VI;aph3-Ia.v1^;armA	-	-	qnrS1	Mrx;mphA*;mphE.v2;msrE	catB3.v2	arr-3	sul1;sul2	-	-	dfrA5	OXA-1;OXA-9.v1	TEM-40	CTX-M-15	-	NDM-1	SHV-11^	35Q	OmpK35-25%	-	GyrA-83I;ParC-80I	aac(6')-Ib-cr.v2*?-0%	-	wzi64	KL64	K64	OL2α.1	O2α
BD_573.57012	Klebsiella pneumoniae	137	194390	557125	5882352	ST147	ybt 9; ICEKp3	iuc 1	rmp 1; KpVP-1	4	aadA*;aph(3')-VI;aph3-Ia.v1^;armA	-	-	qnrS1	Mrx;mphA*;mphE.v2;msrE	catB3.v2	arr-3	sul1;sul2	-	-	dfrA5	OXA-1;OXA-9.v1	TEM-40^	CTX-M-15	-	NDM-1	SHV-11^	35Q	OmpK35-25%	-	GyrA-83I;ParC-80I	aac(6')-Ib-cr.v2*?-0%	-	wzi64	KL64	K64	OL2α.1	O2α
BD_573.57013	Klebsiella pneumoniae	133	161363	295825	5884552	ST147	ybt 9; ICEKp3	iuc 1	rmp 1; KpVP-1 (truncated)	4	aadA*;aph(3')-VI;aph3-Ia.v1^;armA	-	-	qnrS1	Mrx;mphA*;mphE.v2;msrE	catB3.v2	arr-3	sul1;sul2	-	-	dfrA5	OXA-1;OXA-9.v1	-	CTX-M-15	-	NDM-1	SHV-11^	35Q	OmpK35-25%	-	GyrA-83I;ParC-80I	TEM-135.v2*?-0%;aac(6')-Ib-cr.v2*?-0%	-	wzi64	KL64	K64	OL2α.1	O2α
BD_573.57015	Klebsiella pneumoniae	129	198738	513595	5839098	ST147	ybt 9; ICEKp3	iuc 1	rmp 1; KpVP-1	4	aadA*;aph(3')-VI;aph3-Ia.v1^;armA	-	-	qnrS1	Mrx;mphA*;mphE.v2;msrE	catB3.v2	arr-3	sul1;sul2	-	-	dfrA5	OXA-1;OXA-9.v1	TEM-40^	CTX-M-15	-	NDM-1	SHV-11^	35Q	OmpK35-25%	-	GyrA-83I;ParC-80I	aac(6')-Ib-cr.v2?-0%	-	wzi64	KL64	K64	OL2α.1	O2α
BD_573.57016	Klebsiella pneumoniae	125	199799	371310	5877207	ST147	ybt 9; ICEKp3	iuc 1	rmp 1; KpVP-1	4	aadA*;aph(3')-VI;aph3-Ia.v1^;armA	-	-	qnrS1	Mrx;mphA*;mphE.v2;msrE	catB3.v2	-	sul1;sul2	-	-	dfrA5	OXA-1;OXA-9.v1;TEM-1D.v1^	-	CTX-M-15	-	NDM-1	SHV-11^	35Q	OmpK35-25%	-	GyrA-83I;ParC-80I	aac(6')-Ib-cr.v2*?-0%	-	wzi64	KL64	K64	OL2α.1	O2α
BD_573.57017	Klebsiella pneumoniae	110	206657	310064	5808720	ST147	ybt 9; ICEKp3	-	-	1	aadA*;aph(3')-VI;armA	-	-	qnrS1	Mrx;mphA*;mphE.v2;msrE	catB3.v2	arr-3	sul1;sul2	-	-	dfrA5	OXA-1;OXA-9.v1;TEM-135.v1^	-	CTX-M-15	-	NDM-1	SHV-11^	35Q	OmpK35-25%	-	GyrA-83I;ParC-80I	aac(6')-Ib-cr.v2*?-0%	-	wzi64	KL64	K64	OL2α.1	O2α
BD_573.57019	Klebsiella pneumoniae	233	61599	252809	5883303	ST147	ybt 9; ICEKp3	iuc 1	rmp 1; KpVP-1 (truncated)	4	aadA*;aph(3')-VI;aph3-Ia.v1^;armA	-	-	qnrS1	Mrx;mphA*;mphE.v2;msrE	catB3.v2	arr-3	sul1;sul2	-	-	dfrA5	OXA-1;OXA-9.v1;TEM-135.v1*	-	CTX-M-15	-	NDM-1	SHV-11^	35Q	OmpK35-25%	-	GyrA-83I;ParC-80I	aac(6')-Ib-cr.v2?-0%	-	wzi64	KL64	K64	OL2α.1	O2α
BD_573.57021	Klebsiella pneumoniae	144	158882	372080	5881605	ST147	ybt 9; ICEKp3	iuc 1	rmp 1; KpVP-1	4	aac(6')-Ib'.v1*;aadA*;aph(3')-VI;aph3-Ia.v1^;armA	-	-	qnrS1	Mrx;mphA*;mphE.v2;msrE	catB3.v2	arr-3	sul1;sul2	-	-	dfrA5	OXA-1;OXA-9.v1	TEM-40	CTX-M-15	-	NDM-1	SHV-11^	35Q	OmpK35-25%	-	GyrA-83I;ParC-80I	-	-	wzi64	KL64	K64	OL2α.1	O2α
BD_573.57035	Klebsiella pneumoniae	152	206557	415490	5877271	ST147	ybt 9; ICEKp3	iuc 1	rmp 1; KpVP-1	4	aac(6')-Ib'.v1;aadA*;aph(3')-VI*;armA	-	-	-	Mrx;mphA*;mphE.v2;msrE	-	arr-3	sul1;sul2	-	-	dfrA5	OXA-9.v1;TEM-135.v1*	-	CTX-M-15	-	-	SHV-11^	35Q	OmpK35-25%	-	GyrA-83I;ParC-80I	-	NDM-1?-0%;catB3.v1?-66%;qnrS1?-55%	wzi64	KL64	K64	OL2α.1	O2α
BD_573.57036	Klebsiella pneumoniae	132	167916	309680	5883084	ST147	ybt 9; ICEKp3	iuc 1	rmp 1; KpVP-1	4	aadA*;aph(3')-VI;aph3-Ia.v1^;armA	-	-	qnrS1	Mrx;mphA*;mphE.v2;msrE	catB3.v2	arr-3	sul1;sul2	-	-	dfrA5	OXA-1;OXA-9.v1;TEM-1D.v1^	-	CTX-M-15	-	NDM-1	SHV-11^	35Q	OmpK35-25%	-	GyrA-83I;ParC-80I	aac(6')-Ib-cr.v2*?-0%	-	wzi64	KL64	K64	OL2α.1	O2α
BD_573.57037	Klebsiella pneumoniae	101	214690	424196	5763689	ST147	ybt 9; ICEKp3	-	-	1	aadA*;aph(3')-VI;armA	-	-	qnrS1	mphE.v2;msrE	catB3.v2	arr-3	sul1;sul2	-	-	-	OXA-1;OXA-9.v1;TEM-135.v1*	-	CTX-M-15	-	NDM-1	SHV-11^	35Q	OmpK35-25%	-	GyrA-83I;ParC-80I	aac(6')-Ib-cr.v2*?-0%	-	wzi64	KL64	K64	OL2α.1	O2α
BD_573.57039	Klebsiella pneumoniae	169	106099	354313	5876343	ST147	ybt 9; ICEKp3	iuc 1	rmp 1; KpVP-1	4	aac(6')-Ib-cr.v2;aph(3')-VI;aph3-Ia.v1^;armA	-	-	qnrS1	Mrx;mphA*;mphE.v2;msrE	catB3.v2	arr-3	sul1;sul2	-	-	dfrA5	OXA-1;TEM-135.v2*	-	CTX-M-15	-	NDM-1	SHV-11^	35Q	OmpK35-25%	PmrB-56%	GyrA-83I;ParC-80I	-	-	wzi64	KL64	K64	OL2α.1	O2α
BD_573.57041	Klebsiella pneumoniae	157	114132	295493	5882022	ST147	ybt 9; ICEKp3	iuc 1	rmp 1; KpVP-1	4	aadA*;aph(3')-VI;aph3-Ia.v1^;armA	-	-	qnrS1	Mrx;mphA*;mphE.v2;msrE	catB3.v2	arr-3	sul1;sul2	-	-	dfrA5	OXA-1;OXA-9.v1;TEM-135.v1^	-	CTX-M-15	-	NDM-1	SHV-11^	35Q	OmpK35-25%	-	GyrA-83I;ParC-80I	aac(6')-Ib-cr.v2*?-0%	-	wzi64	KL64	K64	OL2α.1	O2α
BD_573.57042	Klebsiella pneumoniae	117	173168	295725	5784986	ST147	ybt 9; ICEKp3	iuc 1	rmp 1; KpVP-1	4	aac(6')-Ib'.v1;aadA*;aph3-Ia.v1^	-	-	-	Mrx;mphA*	-	-	sul1	-	-	dfrA5	OXA-9.v1;TEM-1D.v1^	-	CTX-M-15	-	-	SHV-11^	35Q	OmpK35-25%	-	GyrA-83I;ParC-80I	-	-	wzi64	KL64	K64	OL2α.1	O2α
BD_573.57044	Klebsiella pneumoniae	143	127490	295493	5847452	ST147	ybt 9; ICEKp3	iuc 1	rmp 1; KpVP-1	4	aadA*;aph(3')-VI;aph3-Ia.v1^;armA	-	-	qnrS1	Mrx;mphA*;mphE.v2;msrE	-	arr-3	sul1;sul2	-	-	dfrA5	OXA-9.v1;TEM-1D.v1^	-	CTX-M-15	-	NDM-1	SHV-11^	35Q	OmpK35-25%	-	GyrA-83I;ParC-80I	aac(6')-Ib-cr.v2*?-0%	-	wzi64	KL64	K64	OL2α.1	O2α
BD_573.57047	Klebsiella pneumoniae	126	191672	513329	5839030	ST147	ybt 9; ICEKp3	iuc 1	rmp 1; KpVP-1	4	aadA*;aph(3')-VI;aph3-Ia.v1^;armA	-	-	qnrS1	Mrx;mphA*;mphE.v2;msrE	catB3.v2	arr-3	sul1;sul2	-	-	dfrA5	OXA-1;OXA-9.v1;TEM-135.v1*	-	CTX-M-15	-	NDM-1	SHV-11^	35Q	OmpK35-25%	-	GyrA-83I;ParC-80I	aac(6')-Ib'.v1?-0%	-	wzi64	KL64	K64	OL2α.1	O2α
BD_573.57048	Klebsiella pneumoniae	117	178331	379660	5846315	ST147	ybt 9; ICEKp3	iuc 1	rmp 1; KpVP-1	4	aadA*;aph(3')-VI;aph3-Ia.v1^;armA	-	-	qnrS1	Mrx;mphA*;mphE.v2;msrE	catB3.v2	arr-3	sul1;sul2	-	-	-	OXA-1;OXA-9.v1;TEM-1D.v1^	-	CTX-M-15	-	NDM-1	SHV-11^	35Q	OmpK35-25%;OmpK36_c25t	-	GyrA-83I;ParC-80I	aac(6')-Ib-cr.v2*?-0%	-	wzi64	KL64	K64	OL2α.1	O2α
BD_573.57052	Klebsiella pneumoniae	133	178350	379460	5853321	ST147	ybt 9; ICEKp3	iuc 1	rmp 1; KpVP-1	4	aadA*;aph(3')-VI;aph3-Ia.v1^;armA	-	-	qnrS1	Mrx;mphA*;mphE.v2;msrE	-	arr-3	sul1;sul2	-	-	dfrA5	OXA-9.v1;TEM-1D.v1^	-	CTX-M-15	-	NDM-1	SHV-11^	35Q	OmpK35-25%	-	GyrA-83I;ParC-80I	aac(6')-Ib-cr.v2*?-0%	-	wzi64	KL64	K64	OL2α.1	O2α
BD_573.57058	Klebsiella pneumoniae	126	198744	309782	5846675	ST147	ybt 9; ICEKp3	iuc 1	rmp 1; KpVP-1	4	aadA*;aph(3')-VI;armA	-	-	qnrS1	Mrx;mphA*;mphE.v2;msrE	-	arr-3	sul1;sul2	-	-	dfrA5	OXA-9.v1;TEM-1D.v1^	-	CTX-M-15	-	NDM-1	SHV-11^	35Q	OmpK35-25%	-	GyrA-83I;ParC-80I	aac(6')-Ib-cr.v2*?-0%	-	wzi64	KL64	K64	OL2α.1	O2α
BD_573.57271	Klebsiella pneumoniae	62	214665	431340	5535245	ST147	ybt 9; ICEKp3	-	-	1	aadA*;aph(3')-VI	-	-	qnrS1	-	catB3.v2	arr-3	sul1	-	-	-	OXA-1;OXA-9.v1	TEM-40^	CTX-M-15	-	NDM-1	SHV-11^	35Q	OmpK35-25%	-	GyrA-83I;ParC-80I	-	-	wzi64	KL64	K64	OL13	O13
BD_573.57278	Klebsiella pneumoniae	66	207333	708635	5533823	ST147	ybt 9; ICEKp3	-	-	1	aadA*;aph(3')-VI	-	-	qnrS1	-	catB3.v2	arr-3	sul1	-	-	-	OXA-1;OXA-9.v1	TEM-40^	CTX-M-15	-	NDM-1	SHV-11^	35Q	OmpK35-25%	-	GyrA-83I;ParC-80I	-	-	wzi64	KL64	K64	OL13	O13
BD_573.58219	Klebsiella pneumoniae	89	142240	298091	5571405	ST147	ybt 9; ICEKp3	-	-	1	aadA*;aph(3')-VI	-	-	qnrS1	-	catB3.v2	arr-3	sul1	-	-	-	OXA-1;OXA-9.v1;TEM-1D.v1^	-	CTX-M-15	-	NDM-1	SHV-11^	35Q	OmpK35-25%	-	GyrA-83I;ParC-80I	aac(6')-Ib-cr.v2*?-0%	-	wzi64	KL64	K64	OL2α.1	O2α
BD_573.58220	Klebsiella pneumoniae	117	100207	382539	5571469	ST147	ybt 9; ICEKp3	-	-	1	aadA*;aph(3')-VI	-	-	qnrS1	-	catB3.v2	arr-3	sul1	-	-	-	OXA-1;OXA-9.v1;TEM-1D.v1^	-	CTX-M-15	-	NDM-1	SHV-11^	35Q	OmpK35-25%	-	GyrA-83I;ParC-80I	aac(6')-Ib-cr.v2*?-0%	-	wzi64	KL64	K64	OL2α.1	O2α
BD_573.62361	Klebsiella pneumoniae	84	185637	395664	5825754	ST147	ybt 9; ICEKp?	iuc 1	-	4	aadA*;aph(3')-VI	-	-	qnrS1	Mrx;mphA*	-	-	sul1	-	-	dfrA5	OXA-9.v1	-	CTX-M-15	-	NDM-5	SHV-11^	35Q	OmpK35-25%;OmpK36GD	-	GyrA-83I;ParC-80I	TEM-150*?-0%;aac(6')-Ib'.v1?-0%	catA1*?-0%	wzi64	KL64	K64	OL2α.1	O2α
BD_573.62364	Klebsiella pneumoniae	170	89498	407652	5875766	ST147	ybt 9; ICEKp?	iuc 1	-	4	aac(6')-Ib;aadA*;aph(3')-VI;rmtF;strA.v1;strB.v1	-	-	qnrB1.v1;qnrS1	Mrx;mphA*	-	arr-2	sul1	-	-	-	-	-	CTX-M-14^;CTX-M-15	-	NDM-5;OXA-48	SHV-11^	35Q	OmpK35-25%;OmpK36GD	-	GyrA-83I;ParC-80I	OXA-9.v1*-42%;TEM-1?-0%	catA1*?-0%	wzi64	KL64	K64	OL2α.1	O2α
BD_573.63153	Klebsiella pneumoniae	53	388813	1210107	5593705	ST147	ybt 16; ICEKp12	-	-	1	aac(6')-Ib;rmtF;strA.v1;strB.v1	-	-	qnrS1	-	-	arr-2	sul1	tet(A).v1	-	dfrA1.v1	TEM-1D.v1^	-	CTX-M-15;SHV-12	-	NDM-1	-	238S;240K;35Q	OmpK35-7%	-	GyrA-83I;ParC-80I	-	-	wzi64	KL64	K64	OL2α.1	O2α
BD_573.63159	Klebsiella pneumoniae	5	5437119	5437119	5934995	ST147	ybt 9; ICEKp?	iuc 1	-	4	aadA*;aph(3')-VI	-	-	qnrS1	Mrx;mphA*	-	-	sul2	-	-	dfrA5	TEM-1;TEM-1D.v1^	-	CTX-M-15	-	NDM-5	SHV-11^	35Q	OmpK35-25%;OmpK36GD	-	GyrA-83I;ParC-80I	OXA-9.v1*-42%;aac(6')-Ib'.v1?-0%;sul1*-35%	catA1*?-0%	wzi64	KL64	K64	OL2α.1	O2α
BD_573.63160	Klebsiella pneumoniae	7	5378039	5378039	5935978	ST147	ybt 9; ICEKp3	iuc 1	-	4	aac(6')-Ib'.v1;aac(6')-Ib-cr.v2;aadA*;aph(3')-VI;armA	-	-	qnrS1	Mrx;mphA*;mphE.v2;msrE	catB3.v2	arr-3	sul1;sul1;sul2	-	-	dfrA5	OXA-1;OXA-9.v1;TEM-1D.v1^	-	CTX-M-15	-	NDM-14	SHV-11^	35Q	OmpK35-25%	-	GyrA-83I;ParC-80I	-	-	wzi64	KL64	K64	OL2α.1	O2α
BD_573.63161	Klebsiella pneumoniae	5	5415807	5415807	5899491	ST147	ybt 9; ICEKp?	iuc 1	-	4	aac(6')-Ib'.v1;aadA*;aph(3')-VI	-	-	qnrS1	-	-	-	sul2	-	-	-	TEM-1;TEM-1D.v1^	-	CTX-M-15	-	NDM-5	SHV-11^	35Q	OmpK35-25%;OmpK36GD	-	GyrA-83I;ParC-80I	OXA-9.v1*-42%	catA1*?-0%	wzi64	KL64	K64	OL2α.1	O2α
BD_573.63162	Klebsiella pneumoniae	7	5379190	5379190	5945463	ST147	ybt 9; ICEKp3	iuc 1	-	4	aac(6')-Ib'.v1;aac(6')-Ib-cr.v2;aadA*;aph(3')-VI;armA	-	-	qnrS1	Mrx;mphA*;mphE.v2;msrE	catB3.v2	arr-3	sul1;sul1;sul2	-	-	dfrA5	OXA-1;OXA-9.v1;TEM-1D.v1^	-	CTX-M-15	-	NDM-14	SHV-11^	35Q	OmpK35-25%	-	GyrA-83I;ParC-80I	-	-	wzi64	KL64	K64	OL2α.1	O2α
BD_573.63165	Klebsiella pneumoniae	5	5415777	5415777	5895296	ST147	ybt 9; ICEKp?	iuc 1	-	4	aac(6')-Ib'.v1;aph(3')-VI	-	-	qnrS1	-	-	-	sul2	-	-	-	TEM-1;TEM-1D.v1^	-	CTX-M-15	-	NDM-5	SHV-11^	35Q	OmpK35-25%;OmpK36GD	-	GyrA-83I;ParC-80I	OXA-9.v1*-42%;aadA?-84%	catA1*?-0%	wzi64	KL64	K64	OL2α.1	O2α
BD_573.63166	Klebsiella pneumoniae	7	5393100	5393100	6005496	ST147	ybt 9; ICEKp? (truncated)	iuc 1	-	4	aac(6')-Ib'.v1;aac(6')-Ib-cr.v2;aadA*;aph(3')-VI;aph3-Ia.v1^;armA	-	-	qnrS1	Mrx;mphA*;mphE.v2;msrE	catB3.v2	arr-3	sul1;sul2	-	-	dfrA5	OXA-1;OXA-9.v1;TEM-1D.v1^	-	CTX-M-15	-	NDM-1;OXA-48	SHV-11^	35Q	OmpK35-25%;OmpK36GD	-	GyrA-83I;ParC-80I	sul1*-35%	-	wzi64	KL64	K64	OL2α.1	O2α
BD_573.63167	Klebsiella pneumoniae	5	5422745	5422745	5923719	ST147	ybt 9; ICEKp?	iuc 1	-	4	aac(6')-Ib'.v1;aadA*;aph(3')-VI	-	-	qnrS1	Mrx;mphA*	-	-	sul1;sul2	-	-	dfrA5	TEM-1;TEM-1D.v1^	-	CTX-M-15	-	NDM-5	SHV-11^	35Q	OmpK35-25%;OmpK36GD	MgrB-4%	GyrA-83I;ParC-80I	OXA-9.v1*-42%	catA1*?-0%	wzi64	KL64	K64	OL2α.1	O2α
BD_573.63172	Klebsiella pneumoniae	7	5413320	5413320	5978149	ST147	ybt 9; ICEKp?	iuc 1	rmp 1; KpVP-1	4	aac(6')-Ib'.v1;aac(6')-Ib-cr.v2;aadA*;aph(3')-VI;aph3-Ia.v1^;armA	-	-	-	Mrx*;mphA;mphE.v2;msrE	catB3.v2	arr-3	sul1;sul1;sul2	-	-	dfrA5	OXA-1;OXA-9.v1;TEM-1D.v1^	-	CTX-M-15	-	NDM-5;OXA-232;OXA-232	SHV-11^	35Q	OmpK35-25%;OmpK36GD	-	GyrA-83I;ParC-80I	qnrS1*-50%	-	wzi64	KL64	K64	OL2α.1	O2α
BD_573.63384	Klebsiella pneumoniae	114	245450	959465	5919146	ST147	ybt 9; ICEKp?	iuc 1	rmp 1; KpVP-1	4	aac(6')-Ib'.v1;aadA*;aph(3')-VI;aph3-Ia.v1^;armA	mcr-1.1	-	qnrS1	Mrx*;mphA;mphE.v2;msrE	-	-	sul1;sul2	-	-	dfrA5	OXA-9.v1	-	CTX-M-15	-	NDM-5	SHV-11^	35Q	OmpK36GD	-	GyrA-83I;ParC-80I	TEM-150*?-0%	catA1*?-0%	wzi64	KL64	K64	OL2α.1	O2α
BD_573.63403	Klebsiella pneumoniae	106	344039	962465	5891466	ST147	ybt 9; ICEKp?	iuc 1	-	4	aac(6')-Ib'.v1;aadA*;armA;strA.v1;strB.v1	-	-	-	Mrx;mphA*;mphE.v2	-	-	sul1;sul2	-	-	dfrA5	OXA-9.v1;TEM-1D.v1^	-	CTX-M-14^	-	OXA-48	SHV-11^	35Q	OmpK35-25%;OmpK36GD	-	GyrA-83I;ParC-80I	msrE?-0%	-	wzi64	KL64	K64	OL2α.1	O2α
BD_573.63958	Klebsiella pneumoniae	114	446433	806362	5525412	ST147	-	-	-	0	aac(3)-IId^;aac(6')-Ib'.v1;aph(3')-VI	-	-	qnrS1	ereA2*	cmlA5	arr-2	sul1*	-	-	-	OXA-9.v1	-	CTX-M-15	-	NDM-9	SHV-11^	35Q	-	-	GyrA-83Y;GyrA-87A;ParC-80I	aadA?-0%	TEM-10.v2?-55%;TEM-105?-0%	wzi420	KL10	K10	OL3α/β	O3αβ
BD_573.63959	Klebsiella pneumoniae	112	320933	806357	5582623	ST147	-	-	-	0	aac(6')-Ib'.v1;aph(3')-VI	-	-	qnrS1	ereA2*	cmlA5	arr-2	sul1*	-	-	-	OXA-9.v1;TEM-1D.v1^	-	CTX-M-15	-	NDM-9	SHV-11^	35Q	-	-	GyrA-83Y;GyrA-87A;ParC-80I	aadA?-0%	-	wzi420	KL10	K10	OL3α/β	O3αβ
BD_573.63999	Klebsiella pneumoniae	98	206657	471108	5815422	ST147	ybt 9; ICEKp3	iuc 1	rmp 1; KpVP-1 (incomplete)	4	aac(6')-Ib-cr.v2;aph(3')-VI;aph3-Ia.v1^;armA	-	-	qnrS1	Mrx;mphA*;mphE.v2;msrE	catB3.v2	arr-3	sul1;sul2	-	-	dfrA5	OXA-1	-	CTX-M-15	-	NDM-3	SHV-11^	35Q	OmpK35-25%	-	GyrA-83I;ParC-80I	-	-	wzi64	KL64	K64	OL2α.1	O2α
BD_573.64603	Klebsiella pneumoniae	73	295793	1009341	5535161	ST147	ybt 9; ICEKp3	-	-	1	aac(6')-Ib'.v1*;aac(6')-Ib-cr.v2;aadA*;aph(3')-VI	-	-	qnrS1	-	catB3.v2	arr-3	sul1	-	-	-	OXA-1;OXA-9.v1;TEM-1D.v1^	-	CTX-M-15	-	NDM-1;OXA-48	SHV-11^	35Q	OmpK35-25%	-	GyrA-83I;ParC-80I	-	-	wzi64	KL64	K64	OL2α.1	O2α
BD_573.64605	Klebsiella pneumoniae	84	230402	1008114	5717435	ST147	ybt 9; ICEKp3	-	-	1	aadA*;aph(3')-VI	-	-	qnrS1	-	catB3.v2	arr-3	sul1;sul2	-	-	-	OXA-1;OXA-9.v1;TEM-1D.v1^	-	CTX-M-15	-	NDM-1	SHV-11^	35Q	OmpK35-25%	-	GyrA-83I;ParC-80I	aac(6')-Ib-cr.v2?-0%	-	wzi64	KL64	K64	OL2α.1	O2α
BD_573.64606	Klebsiella pneumoniae	6	5379179	5379179	5593118	ST147	ybt 9; ICEKp3	-	-	1	aac(6')-Ib'.v1;aac(6')-Ib-cr.v2;aadA*;aph(3')-VI	-	-	qnrS1	-	catB3.v2	arr-3	sul1	-	-	-	OXA-1;OXA-9.v1;TEM-1D.v1^	-	CTX-M-15	-	NDM-1;OXA-48	SHV-11^	35Q	OmpK35-25%	-	GyrA-83I;ParC-80I	-	-	wzi64	KL64	K64	OL2α.1	O2α
BD_573.64799	Klebsiella pneumoniae	133	173045	386555	5916634	ST147	ybt 9; ICEKp3	iuc 1	rmp 1; KpVP-1	4	aadA*;aph(3')-VI;aph3-Ia.v1^;armA	-	-	qnrS1	Mrx;mphA*;mphE.v2;msrE	catB3.v2	arr-3	sul1;sul2	-	-	dfrA5	OXA-1;OXA-9.v1;TEM-1D.v1^	-	CTX-M-15	-	NDM-1	SHV-11^	35Q	OmpK35-25%	-	GyrA-83I;ParC-80I	OXA-517*?-0%;aac(6')-Ib-cr.v2?-0%	-	wzi64	KL64	K64	OL2α.1	O2α
BD_573.65043	Klebsiella pneumoniae	137	194030	408784	5730153	ST147	ybt 9; ICEKp3	-	-	1	aadA*;aph(3')-VI;aph3-Ia.v1*?	-	-	qnrS1	-	catB3.v2	arr-3	sul1	-	-	-	OXA-1;OXA-9.v1;TEM-1D.v1^	-	CTX-M-15	-	NDM-1	SHV-11^	35Q	OmpK35-25%	-	GyrA-83I;ParC-80I	aac(6')-Ib-cr.v2?-0%	catA1*?-0%	wzi64	KL64	K64	OL2α.1	O2α
BD_573.65448	Klebsiella pneumoniae	103	175537	471594	5707905	ST147	ybt 9; ICEKp3	-	-	1	aadA*;aph(3')-VI;armA	-	-	qnrS1	mphE.v2;msrE	catB3.v2	arr-3	sul1;sul2	-	-	-	OXA-1;OXA-9.v1;TEM-135.v1*	-	CTX-M-15	-	NDM-1	SHV-11^	35Q	OmpK35-25%	MgrB-45%	GyrA-83I;ParC-80I	aac(6')-Ib-cr.v2*?-0%	-	wzi64	KL64	K64	OL2α.1	O2α
BD_573.65465	Klebsiella pneumoniae	17	2277576	2626705	5932535	ST147	ybt 9; ICEKp3	iuc 1	rmp 1; KpVP-1	4	aac(6')-Ib'.v1;aac(6')-Ib-cr.v2;aadA*;aph(3')-VI;aph3-Ia.v1^;armA	-	-	qnrS1	Mrx;mphA*;mphE.v2;msrE	catB3.v2	arr-3	sul1;sul1;sul2	-	-	dfrA5	OXA-1;OXA-9.v1;TEM-1D.v1^	-	CTX-M-15	-	NDM-1;OXA-48	SHV-11^	35Q	OmpK35-25%	-	GyrA-83I;ParC-80I	-	-	wzi64	KL64	K64	OL2α.1	O2α
BD_573.65496	Klebsiella pneumoniae	101	178278	558301	5799310	ST147	ybt 9; ICEKp3	-	-	1	aac(3)-IIa.v1^;aadA2^;aph(3')-VI;armA;strA.v1^;strB.v1	-	-	qnrB1.v2^	mphE.v2^;msrE	-	-	sul1;sul2	tet(A).v1	-	dfrA12	TEM-1D.v1^	-	-	-	-	SHV-11^	35Q	-	-	GyrA-83Y;GyrA-87A;ParC-80I	-	-	wzi420	KL10	K10	OL3α/β	O3αβ
BD_573.66380	Klebsiella pneumoniae	149	230010	530918	5640404	ST147	-	-	-	0	aac(3)-IIa.v1^;aac(6')-Ib-cr.v2;strA.v1^;strB.v1	-	-	qnrB1.v2^;qnrS1	-	-	-	sul2	tet(A).v1	-	dfrA14.v2*	OXA-1;TEM-1D.v1^	-	CTX-M-15	-	OXA-48	-	-	OmpK35-17%;OmpK36GD	-	GyrA-83I;ParC-80I	SHV-171*?-0%	catB3.v1?-70%	wzi64	KL64	K64	OL2α.1	O2α
BD_573.66923	Klebsiella pneumoniae	78	379806	1241521	5515750	ST147	ybt 9; ICEKp3	-	-	1	aac(3)-IIa.v1^	-	-	-	ereA2*	cmlA5	arr-2	sul1*	-	-	-	OXA-1	-	CTX-M-15	-	-	SHV-11^	35Q	-	-	GyrA-83Y;GyrA-87A;ParC-80I	OXA-9.v1*-42%;TEM-103*?-0%;aac(6')-Ib-cr.v2?-0%;aadA?-0%	catB3.v1?-70%	wzi420	KL10	K10	OL3α/β	O3αβ
BD_573.67256	Klebsiella pneumoniae	147	266455	530918	5643694	ST147	-	-	-	0	aac(3)-IIa.v1^;aac(6')-Ib-cr.v2;strA.v1^;strB.v1	-	-	qnrB1.v2^;qnrS1	-	-	-	sul2	tet(A).v1	-	dfrA14.v2*	OXA-1;TEM-1D.v1^	-	CTX-M-15	-	OXA-48	-	-	OmpK35-17%;OmpK36GD	-	GyrA-83I;ParC-80I	SHV-171*?-0%	catB3.v1?-70%	wzi64	KL64	K64	OL2α.1	O2α
BD_573.67306	Klebsiella pneumoniae	142	266455	530918	5640563	ST147	-	-	-	0	aac(6')-Ib-cr.v2;strA.v1^;strB.v1	-	-	qnrB1.v2^;qnrS1	-	-	-	sul2	tet(A).v1	-	dfrA14.v2*	OXA-1;TEM-1D.v1^	-	CTX-M-15	-	OXA-48	-	-	OmpK35-17%;OmpK36GD	-	GyrA-83I;ParC-80I	SHV-120*?-0%	catB3.v1?-70%	wzi64	KL64	K64	OL2α.1	O2α
BD_573.67318	Klebsiella pneumoniae	143	230010	430962	5634594	ST147	-	-	-	0	aac(3)-IIa.v1^;aac(6')-Ib-cr.v2;strA.v1^;strB.v1	-	-	qnrB1.v2^;qnrS1	-	-	-	sul2	tet(A).v1	-	dfrA14.v2*	OXA-1;TEM-1D.v1^	-	CTX-M-15	-	OXA-48	-	-	OmpK35-17%;OmpK36GD	-	GyrA-83I;ParC-80I	SHV-171*?-0%	catB3.v1?-70%	-	KL64	K64	OL2α.1	O2α
BD_573.69489	Klebsiella pneumoniae	90	165020	409207	5397769	ST147	ybt 9; ICEKp3	-	-	1	aadA*;aph(3')-VI	-	-	qnrS1	-	catB3.v2	arr-3	sul1	-	-	-	OXA-1;OXA-9.v1	-	CTX-M-15	-	NDM-1	SHV-11^	35Q	OmpK35-25%	-	GyrA-83I;ParC-80I	TEM-150*?-0%;aac(6')-Ib-cr.v2*?-0%	-	wzi64	KL64	K64	OL2α.1	O2α
BD_573.7015	Klebsiella pneumoniae	5	5400658	5400658	5718854	ST147	ybt 16; ICEKp12	-	-	1	aac(6')-Ib;armA;rmtF*	-	-	qnrB1.v1;qnrS1	mphE.v2;msrE	-	-	sul1	tet(A).v1	-	dfrA1.v1;dfrA1.v1;dfrA14.v2*;dfrA14.v2*	TEM-1D.v1^	-	CTX-M-15;SFO-1;SFO-1;SFO-1.v1;SFO-1.v1*	-	NDM-1	SHV-11^	35Q	OmpK35-7%	-	GyrA-83I;ParC-80I	TEM-103*-55%;sul1*-8%	-	wzi64	KL64	K64	OL2α.1	O2α
BD_72407.1271	Klebsiella pneumoniae	76	198738	591541	5781948	ST147	ybt 9; ICEKp?	iuc 1	rmp 1; KpVP-1	4	aac(6')-Ib'.v1;aadA*;aph3-Ia.v1^;armA	-	-	-	Mrx;mphA*;mphE.v2;msrE	catB3.v2	arr-3	sul1;sul2	-	-	dfrA5	OXA-1;OXA-9.v1;TEM-1D.v1^	-	-	-	-	SHV-11^	35Q	OmpK35-25%	-	GyrA-83I;ParC-80I	-	-	wzi64	KL64	K64	OL2α.1	O2α
BD_72407.1272	Klebsiella pneumoniae	77	185240	434117	5771375	ST147	ybt 9; ICEKp?	-	-	1	aac(6')-Ib'.v1*;aadA*;aph3-Ia.v1^;armA	-	-	qnrS1	Mrx;mphA*;mphE.v2;msrE	catB3.v2	arr-3	sul1;sul2	-	-	-	OXA-1;OXA-9.v1;TEM-1D.v1^	-	CTX-M-15	-	NDM-1	SHV-11^	35Q	OmpK35-25%	-	GyrA-83I;ParC-80I	aph(3')-VI?-87%	-	wzi64	KL64	K64	OL2α.1	O2α
BD_72407.1341	Klebsiella pneumoniae	109	158763	331033	5604602	ST147	ybt 10; ICEKp4	-	-	1	aac(3)-IIa.v1^;aac(6')-Ib-cr.v2*;aadA2^	-	-	-	Mrx;ereA2*;mphA	cmlA5	arr-2	sul1	tet(A).v1	-	dfrA12	OXA-1;TEM-1D.v1^	-	CTX-M-15	-	OXA-232	SHV-11^	35Q	-	-	GyrA-83Y;GyrA-87A;ParC-80I	OXA-9.v1*-42%;aadA?-0%	catB3.v1?-70%	wzi420	KL10	K10	OL3α/β	O3αβ
BD_72407.1342	Klebsiella pneumoniae	111	152210	293550	5602823	ST147	ybt 10; ICEKp4	-	-	1	aac(3)-IIa.v1^;aadA2^	-	-	-	Mrx;ereA2*?;mphA	cmlA5	arr-2	sul1	tet(A).v1	-	dfrA12	OXA-1;TEM-1D.v1^	-	CTX-M-15	-	OXA-232	SHV-11^	35Q	OmpK36_c25t	-	GyrA-83Y;GyrA-87A;ParC-80I	OXA-9.v1*-42%;aac(6')-Ib-cr.v2*?-0%;aadA?-0%	catB3.v1?-70%	wzi420	KL10	K10	OL3α/β	O3αβ
BD_72407.1357	Klebsiella pneumoniae	168	154762	330804	5706464	ST147	ybt 10; ICEKp4	-	-	1	aac(3)-IIa.v1^;aadA2^;aph3-Ia.v1^	-	-	-	Mrx;ereA2*;mphA	cmlA5	arr-2	sul1	tet(A).v1	-	dfrA12	OXA-1;TEM-1D.v1^	-	CTX-M-15	-	NDM-1	SHV-11^	35Q	-	-	GyrA-83Y;GyrA-87A;ParC-80I	OXA-9.v1*-42%;aac(6')-Ib'.v1?-0%;aadA?-0%	catB3.v1?-70%	wzi420	KL10	K10	OL3α/β	O3αβ
BD_72407.1363	Klebsiella pneumoniae	112	156270	289305	5603840	ST147	ybt 10; ICEKp4	-	-	1	aac(3)-IIa.v1^;aac(6')-Ib-cr.v2;aadA2^	-	-	-	Mrx;ereA2*;mphA	cmlA5	arr-2	sul1	tet(A).v1	-	dfrA12	OXA-1;TEM-1D.v1^	-	CTX-M-15	-	OXA-232	SHV-11^	35Q	-	-	GyrA-83Y;GyrA-87A;ParC-80I	OXA-9.v1*-42%;aadA?-0%	catB3.v1?-70%	wzi420	KL10	K10	OL3α/β	O3αβ
BD_72407.1365	Klebsiella pneumoniae	102	164581	477066	5603023	ST147	ybt 10; ICEKp4	-	-	1	aac(3)-IIa.v1^;aadA2^	-	-	-	Mrx;ereA2*?;mphA	cmlA5	arr-2	sul1	tet(A).v1	-	dfrA12	OXA-1;TEM-1D.v1^	-	CTX-M-15	-	OXA-232	SHV-11^	35Q	OmpK36-9%	-	GyrA-83Y;GyrA-87A;ParC-80I	OXA-9.v1*-42%;aac(6')-Ib'.v1?-0%;aadA?-0%	catB3.v1?-70%	wzi420	KL10	K10	OL3α/β	O3αβ
BD_72407.1588	Klebsiella pneumoniae	66	175909	556553	5490871	ST147	ybt 10; ICEKp4	-	-	1	aac(6')-Ib-cr.v2;aadA16*	-	-	qnrB6^	Mrx;mphA	catB3.v2	arr-3	sul1;sul1	tet(A).v1	-	dfrA27	OXA-1;TEM-1D.v1^	-	CTX-M-15	-	OXA-48	SHV-11^	35Q	OmpK36-8%	-	GyrA-83Y;GyrA-87A;ParC-80I	-	-	wzi420	KL10	K10	OL3α/β	O3αβ
BD_72407.1600	Klebsiella pneumoniae	142	117696	323081	5790653	ST147	ybt 9; ICEKp3	iuc 1	rmp 1; KpVP-1	4	aph(3')-VI;aph3-Ia.v1^;armA	-	-	qnrS1	Mrx;mphA*;mphE.v2;msrE	-	-	sul1;sul2	-	-	dfrA5	-	-	CTX-M-15	-	NDM-1	SHV-11^	35Q	OmpK35-25%	-	GyrA-83I;ParC-80I	-	-	wzi64	KL64	K64	OL2α.1	O2α
BD_72407.1601	Klebsiella pneumoniae	5	5371618	5371618	5878206	ST147	ybt 9; ICEKp3	iuc 1	rmp 1; KpVP-1	4	aac(6')-Ib-cr.v2;aph(3')-VI;aph3-Ia.v1^;armA	-	-	qnrS1	Mrx;mphA*;mphE.v2;msrE	catB3.v2	arr-3	sul1;sul1;sul2	-	-	dfrA5	OXA-1	-	CTX-M-15;CTX-M-15	-	NDM-1	SHV-11^	35Q	OmpK35-25%	-	GyrA-83I;ParC-80I	-	-	wzi64	KL64	K64	OL2α.1	O2α
BD_72407.1828	Klebsiella pneumoniae	55	184823	409156	5395911	ST147	ybt 9; ICEKp3	-	-	1	aac(6')-Ib-cr5^;aadA*;aph(3')-VI	-	-	qnrS1	-	catB3.v2	arr-3	sul1	-	-	-	OXA-1;OXA-9.v1	-	CTX-M-15	-	NDM-1	SHV-11^	35Q	OmpK35-25%	-	GyrA-83I;ParC-80I	TEM-150*?-0%	-	wzi64	KL64	K64	OL2α.1	O2α
BD_72407.1918	Klebsiella pneumoniae	55	184823	409156	5395911	ST147	ybt 9; ICEKp3	-	-	1	aac(6')-Ib-cr5^;aadA*;aph(3')-VI	-	-	qnrS1	-	catB3.v2	arr-3	sul1	-	-	-	OXA-1;OXA-9.v1	-	CTX-M-15	-	NDM-1	SHV-11^	35Q	OmpK35-25%	-	GyrA-83I;ParC-80I	TEM-150*?-0%	-	wzi64	KL64	K64	OL2α.1	O2α
BD_72407.2103	Klebsiella pneumoniae	5	5315057	5315057	5610171	ST147	ybt 16; ICEKp12	-	-	1	aac(6')-Ib;rmtF;strA.v1;strB.v1	-	-	qnrS1	-	-	arr-2	sul1	tet(A).v1	-	dfrA1.v1	TEM-1D.v1^	-	CTX-M-15;SHV-12;SHV-12	-	NDM-1	-	238S;238S;240K;240K;35Q;35Q	OmpK35-7%	-	GyrA-83I;ParC-80I	-	-	wzi64	KL64	K64	OL2α.1	O2α
BD_72407.2637	Klebsiella pneumoniae	79	295567	708624	5536030	ST147	ybt 16; ICEKp12	-	-	1	strA.v1;strB.v1	-	-	qnrB6^;qnrS1	Mrx;mphA	catA1^	arr-3	sul1	tet(A).v1	-	dfrA1.v1;dfrA27	TEM-1D.v1^	-	CTX-M-15	-	-	SHV-11^	35Q	OmpK35-7%	-	GyrA-83I;ParC-80I	aac(6')-Ib-cr.v2?-0%;aadA16*?-0%	-	wzi64	KL64	K64	OL2α.1	O2α
BD_72407.2889	Klebsiella pneumoniae	76	294882	616377	5723115	ST147	ybt 9; ICEKp3	-	-	1	aac(6')-Ib-cr.v2;aph(3')-VI;aph3-Ia.v1^;armA	-	-	qnrS1	Mrx;mphA*;mphE.v2;msrE	catB3.v2	arr-3	sul1;sul2	-	-	dfrA5	OXA-1	-	CTX-M-15	-	NDM-1	SHV-11^	35Q	OmpK35-25%;OmpK36_c25t	-	GyrA-83I;ParC-80I	-	-	wzi64	KL64	K64	OL2α.1	O2α
BD_72407.2890	Klebsiella pneumoniae	73	273156	664442	5791574	ST147	ybt 9; ICEKp3	iuc 1	rmp 1; KpVP-1	4	aac(6')-Ib-cr.v2;aph(3')-VI;aph3-Ia.v1^	-	-	qnrS1	Mrx;mphA*	catB3.v2	arr-3	sul1;sul2	-	-	dfrA5	OXA-1	-	CTX-M-15	-	NDM-1	SHV-11^	35Q	OmpK35-25%	-	GyrA-83I;ParC-80I	-	-	wzi64	KL64	K64	OL2α.1	O2α
BD_72407.2891	Klebsiella pneumoniae	75	254262	664573	5802534	ST147	ybt 9; ICEKp3	iuc 1	rmp 1; KpVP-1	4	aac(6')-Ib-cr.v2;aph(3')-VI;aph3-Ia.v1^	-	-	qnrS1	Mrx;mphA*;mphE.v2;msrE	catB3.v2	arr-3	sul1;sul2	-	-	dfrA5	OXA-1	-	CTX-M-15	-	NDM-1	SHV-11^	35Q	OmpK35-25%	-	GyrA-83I;ParC-80I	-	-	wzi64	KL64	K64	OL2α.1	O2α
BD_72407.2892	Klebsiella pneumoniae	80	263169	430931	5808837	ST147	ybt 9; ICEKp3	iuc 1	rmp 1; KpVP-1	4	aph(3')-VI;aph3-Ia.v1^;armA	-	-	qnrS1	Mrx;mphA*;mphE.v2;msrE	-	-	sul1;sul2	-	-	dfrA5	-	-	CTX-M-15	-	NDM-1	SHV-11^	35Q	OmpK35-25%	-	GyrA-83I;ParC-80I	-	-	wzi64	KL64	K64	OL2α.1	O2α
BD_72407.2893	Klebsiella pneumoniae	82	231937	430821	5794592	ST147	ybt 9; ICEKp3	iuc 1	rmp 1; KpVP-1	4	aac(6')-Ib'.v1;aadA*;aph3-Ia.v1^;armA	-	-	-	Mrx;mphA*;mphE.v2;msrE	-	-	sul1;sul2	-	-	dfrA5	OXA-9.v1;TEM-1D.v1^	-	CTX-M-15	-	-	SHV-11^	35Q	OmpK35-25%	-	GyrA-83I;ParC-80I	-	-	wzi64	KL64	K64	OL2α.1	O2α
BD_72407.2894	Klebsiella pneumoniae	79	295571	664681	5835739	ST147	ybt 9; ICEKp3	iuc 1	rmp 1; KpVP-1	4	aac(6')-Ib-cr.v2?;aadA*;aph(3')-VI;armA*	-	-	qnrS1	Mrx;mphA*;mphE.v2;msrE	-	arr-3	sul1;sul2	-	-	dfrA5	OXA-9.v1;TEM-1D.v1^	-	CTX-M-15	-	NDM-1	SHV-11^	35Q	OmpK35-25%	-	GyrA-83I;ParC-80I	-	-	wzi64	KL64	K64	OL2α.1	O2α
BD_72407.2895	Klebsiella pneumoniae	77	273156	664566	5803881	ST147	ybt 9; ICEKp3	iuc 1	rmp 1; KpVP-1	4	aac(6')-Ib-cr.v2;aph(3')-VI;aph3-Ia.v1^	-	-	qnrS1	Mrx;mphA*;mphE.v2;msrE	catB3.v2	arr-3	sul1;sul2	-	-	dfrA5	OXA-1	-	CTX-M-15	-	NDM-1	SHV-11^	35Q	OmpK35-25%	-	GyrA-83I;ParC-80I	-	-	wzi64	KL64	K64	OL2α.1	O2α
BD_72407.2896	Klebsiella pneumoniae	84	250707	664501	5826385	ST147	ybt 9; ICEKp3	iuc 1	rmp 1; KpVP-1	4	aadA*;aph(3')-VI;armA*	-	-	qnrS1	Mrx;mphA*;mphE.v2;msrE	-	arr-3	sul1;sul2	-	-	dfrA5	OXA-9.v1	-	CTX-M-15	-	NDM-1	SHV-11^	35Q	OmpK35-25%	-	GyrA-83I;ParC-80I	TEM-150*?-0%;aac(6')-Ib-cr.v2?-0%	-	wzi64	KL64	K64	OL2α.1	O2α
BD_72407.2897	Klebsiella pneumoniae	46	295571	664685	5486775	ST147	ybt 9; ICEKp3	-	-	1	aac(6')-Ib-cr.v2;aph(3')-VI	-	-	qnrS1	-	catB3.v2	arr-3	sul1	-	-	-	OXA-1	-	CTX-M-15	-	NDM-1	SHV-11^	35Q	OmpK35-25%	-	GyrA-83I;ParC-80I	-	-	wzi64	KL64	K64	OL2α.1	O2α
BD_72407.2898	Klebsiella pneumoniae	66	246631	959472	5759497	ST147	ybt 9; ICEKp3	iuc 1	rmp 1; KpVP-1	4	aph3-Ia.v1^;armA	-	-	-	Mrx;mphA*;mphE.v2;msrE	-	-	sul1;sul2	-	-	dfrA5	-	-	CTX-M-15	-	-	SHV-11^	35Q	OmpK35-25%	-	GyrA-83I;ParC-80I	-	-	wzi64	KL64	K64	OL2α.1	O2α
BD_72407.2899	Klebsiella pneumoniae	71	246631	664702	5746029	ST147	ybt 9; ICEKp3	iuc 1	rmp 1; KpVP-1	4	aph3-Ia.v1^	-	-	-	Mrx;mphA*	-	-	sul1;sul2	-	-	dfrA5	-	-	CTX-M-15	-	-	SHV-11^	35Q	OmpK35-25%	-	GyrA-83I;ParC-80I	-	-	wzi64	KL64	K64	OL2α.1	O2α
BD_72407.2900	Klebsiella pneumoniae	41	309670	664644	5488235	ST147	ybt 9; ICEKp3	-	-	1	aac(6')-Ib-cr.v2;aph(3')-VI	-	-	qnrS1	-	catB3.v2	arr-3	sul1	-	-	-	OXA-1	-	CTX-M-15	-	NDM-1	SHV-11^	35Q	OmpK35-25%	-	GyrA-83I;ParC-80I	-	-	wzi64	KL64	K64	OL2α.1	O2α
BD_72407.679	Klebsiella pneumoniae	67	178301	406966	5443592	ST147	ybt 10; ICEKp4	-	-	1	aac(6')-Ib-cr.v2;aadA16*	-	-	qnrB6^	Mrx;mphA	-	arr-3	sul1	tet(A).v1	-	dfrA27	-	TEM-40	CTX-M-15	-	-	SHV-11^	35Q	-	-	GyrA-83Y;GyrA-87A;ParC-80I	-	-	wzi420	KL10	K10	OL3α/β	O3αβ
BD_72407.691	Klebsiella pneumoniae	76	206354	497673	5536768	ST147	ybt 10; ICEKp4	-	-	1	aac(3)-IIa.v1^;aac(6')-Ib-cr.v2;aadA*;aadA16*	-	-	qnrB6^	Mrx;ereA2*;mphA	cmlA5	arr-3	sul1	tet(A).v1	-	-	OXA-1;TEM-1D.v1^	-	CTX-M-15	-	-	SHV-11^	35Q	-	-	GyrA-83Y;GyrA-87A;ParC-80I	OXA-9.v1*-42%	catB3.v1?-70%	wzi420	KL10	K10	OL3α/β	O3αβ
SanRaffaele101-24	Klebsiella pneumoniae	127	285024	664630	5779690	ST6668	ybt 9; ICEKp?	-	-	1	aac(6')-Ib'.v1;aadA*;aph(3')-VI;aph3-Ia.v1^	-	-	qnrS1	Mrx;mphA*	-	-	sul1;sul2	-	-	dfrA5	OXA-9.v1;TEM-1D.v1^	-	CTX-M-15	-	NDM-1	SHV-11^	35Q	OmpK35-25%;OmpK36GD	-	GyrA-83I;ParC-80I	-	-	wzi64	KL64	K64	OL2α.1	O2α
SanRaffaele103-24	Klebsiella pneumoniae	180	245766	665196	5780877	ST6668	ybt 9; ICEKp?	-	-	1	aac(6')-Ib'.v1;aadA*;aph(3')-VI;aph3-Ia.v1^	-	-	qnrS1	Mrx;mphA*	-	-	sul1;sul2	-	-	dfrA5	OXA-9.v1;TEM-1D.v1^	-	CTX-M-15	-	NDM-1	SHV-11^	35Q	OmpK35-25%;OmpK36GD	-	GyrA-83I;ParC-80I	-	-	wzi64	KL64	K64	OL2α.1	O2α
SanRaffaele104-24	Klebsiella pneumoniae	181	245753	665534	5864384	ST147	ybt 9; ICEKp3	iuc 1	rmp 1; KpVP-1	4	aac(6')-Ib-cr.v2;aph(3')-VI;aph3-Ia.v1^;armA	-	-	qnrS1	Mrx;mphA*;mphE.v2;msrE	catB3.v2	arr-3	sul1;sul2	-	-	dfrA5	OXA-1	-	CTX-M-15	-	NDM-1	SHV-11^	35Q	OmpK35-25%	-	GyrA-83I;ParC-80I	-	-	wzi64	KL64	K64	OL2α.1	O2α
SanRaffaele105-23	Klebsiella pneumoniae	133	331989	717455	5465515	ST6668	ybt 9; ICEKp?	-	-	1	aac(6')-Ib-cr.v2;aadA*;aph(3')-VI	-	-	qnrS1	-	catB3.v2	arr-3	sul1	-	-	-	OXA-1;OXA-9.v1;TEM-1D.v1^	-	CTX-M-15	-	NDM-1	SHV-11^	35Q	OmpK35-25%	-	GyrA-83I;ParC-80I	-	-	wzi64	KL64	K64	OL2α.1	O2α
SanRaffaele106-23	Klebsiella pneumoniae	216	214706	430652	5892510	ST6668	ybt 9; ICEKp?	-	-	1	aac(6')-Ib'.v1;aadA*?;aph3-Ia.v1^;armA	-	-	qnrS1	Mrx;mphA*;mphE.v2;msrE	-	-	sul1;sul2	-	-	dfrA5	-	-	-	-	KPC-2;NDM-1	SHV-11^	35Q	OmpK35-25%;OmpK36GD	-	GyrA-83I;ParC-80I	aph(3')-VI?-87%	OXA-9.v1?-42%;OXA-9.v2*?-0%;TEM-105?-0%;TEM-168?-56%	wzi64	KL64	K64	OL2α.1	O2α
SanRaffaele108-23	Klebsiella pneumoniae	199	198222	450525	5835511	ST6668	ybt 9; ICEKp?	-	-	1	aadA*;aadA5;armA	-	-	qnrS1	Mrx;mphA;mphE.v2;msrE	-	-	sul1;sul2	tet(A).v1	-	dfrA17;dfrA5	OXA-1;OXA-9.v1	-	CTX-M-15	-	NDM-1	SHV-11^	35Q	OmpK35-25%;OmpK36GD	-	GyrA-83I;ParC-80I	aac(6')-Ib-cr.v2?-0%	TEM-219?-73%;catB3.v1?-70%	wzi64	KL64	K64	OL2α.1	O2α
SanRaffaele109-24	Klebsiella pneumoniae	250	216151	431771	5911729	ST6668	ybt 9; ICEKp?	-	-	1	aac(6')-Ib'.v1;aadA*;aph3-Ia.v1^;armA	-	-	qnrS1	Mrx;mphA*;mphE.v2;msrE	-	-	sul1;sul2	-	-	dfrA5	-	-	-	-	KPC-2;NDM-1	SHV-11^	35Q	OmpK35-25%;OmpK36GD	-	GyrA-83I;ParC-80I	aph(3')-VI?-87%	OXA-9.v1?-42%;OXA-9.v2?-0%;TEM-105?-0%;TEM-168?-59%	wzi64	KL64	K64	OL2α.1	O2α
SanRaffaele112-23	Klebsiella pneumoniae	290	170637	759550	6084788	ST6668	ybt 9; ICEKp?	-	-	1	aac(6')-Ib'.v1;aadA*;aph3-Ia.v1^;armA;strA.v1^;strB.v1	-	-	qnrB1.v2^;qnrS1	Mrx;mphA*;mphE.v2;msrE	-	-	sul1;sul2	-	-	dfrA14.v2*;dfrA5	OXA-9.v1	-	CTX-M-15	-	KPC-2;NDM-1	SHV-11^	35Q	OmpK35-25%;OmpK36GD	-	GyrA-83I;ParC-80I	aph(3')-VI?-87%	TEM-105?-0%;TEM-112?-46%	wzi64	KL64	K64	OL2α.1	O2α
SanRaffaele11-23	Klebsiella pneumoniae	199	220747	454620	5739270	ST6668	ybt 9; ICEKp?	-	-	1	aac(6')-Ib'.v1;aadA*;aph3-Ia.v1^;armA	-	-	qnrS1	Mrx;mphA*;mphE.v2;msrE	-	-	sul1;sul2	-	-	dfrA5	OXA-9.v1;TEM-1D.v1^	-	-	-	NDM-1	SHV-11^	35Q	OmpK35-25%;OmpK36GD	-	GyrA-83I;ParC-80I	aph(3')-VI?-87%	-	wzi64	KL64	K64	OL2α.1	O2α
SanRaffaele11-24	Klebsiella pneumoniae	275	170662	674846	5781120	ST6668	ybt 9; ICEKp?	-	-	1	aac(6')-Ib'.v1;aadA*;aph(3')-VI;aph3-Ia.v1^;armA	-	-	qnrS1	Mrx;mphA*;mphE.v2;msrE	-	-	sul1;sul2	-	-	dfrA5	OXA-9.v1;TEM-1D.v1^	-	SHV-12	-	NDM-1	-	238S;240K;35Q	OmpK35-25%;OmpK36GD	-	GyrA-83I;ParC-80I	-	-	wzi64	KL64	K64	OL2α.1	O2α
SanRaffaele11-25	Klebsiella pneumoniae	150	222386	453756	5704064	ST6668	ybt 9; ICEKp?	-	-	1	aac(6')-Ib-cr.v2;aph(3')-VI	-	-	qnrS1	Mrx;mphA*;mphE.v2;msrE	catB3.v2	arr-3	sul1;sul2	-	-	dfrA5	OXA-1;TEM-1D.v1^	-	CTX-M-15	-	NDM-1	SHV-11^	35Q	OmpK35-25%;OmpK36GD	-	GyrA-83I;ParC-80I	-	-	wzi64	KL64	K64	OL2α.1	O2α
SanRaffaele113-24	Klebsiella pneumoniae	239	266704	675526	5895938	ST6668	ybt 9; ICEKp?	-	-	1	aac(6')-Ib'.v1;aadA*;aph3-Ia.v1^;armA	-	-	qnrS1	Mrx;mphA*;mphE.v2;msrE	-	-	sul1;sul2	-	-	dfrA5	-	-	-	-	KPC-2;NDM-1	SHV-11^	35Q	OmpK35-25%;OmpK36GD	-	GyrA-83I;ParC-80I	aph(3')-VI?-87%	OXA-9.v1?-42%;OXA-9.v2?-0%;TEM-105?-0%;TEM-168?-59%	wzi64	KL64	K64	OL2α.1	O2α
SanRaffaele114-23	Klebsiella pneumoniae	312	157208	590937	5980537	ST6668	ybt 9; ICEKp?	-	-	1	aac(6')-Ib'.v1;aadA*?;aph3-Ia.v1^;strA.v1^;strB.v1	-	-	qnrB1.v2^;qnrS1	Mrx;mphA*;mphE.v2;msrE	-	-	sul1;sul2	-	-	dfrA5	-	-	-	-	KPC-2;NDM-1	SHV-11^	35Q	OmpK35-25%;OmpK36GD	-	GyrA-83I;ParC-80I	aph(3')-VI?-87%;armA?-0%	OXA-9.v1?-42%;OXA-9.v2*?-0%;TEM-105?-0%;TEM-122*?-56%	wzi64	KL64	K64	OL2α.1	O2α
SanRaffaele117-23	Klebsiella pneumoniae	287	104617	294896	5801410	ST6668	ybt 9; ICEKp?	-	-	1	aac(6')-Ib-cr.v2;aadA*;aph(3')-VI	-	-	qnrS1	Mrx;mphA*;mphE.v2;msrE	catB3.v2	arr-3	sul1;sul2	-	-	dfrA5	OXA-1;OXA-9.v1;TEM-1D.v1^	-	CTX-M-15	-	NDM-1	SHV-11^	35Q	OmpK35-25%;OmpK36GD	-	GyrA-83I;ParC-80I	-	-	wzi64	KL64	K64	OL2α.1	O2α
SanRaffaele118-23	Klebsiella pneumoniae	133	216140	1012977	5585252	ST6668	ybt 9; ICEKp?	-	-	1	aac(6')-Ib-cr.v2;aadA*;aph(3')-VI	-	-	qnrS1	-	catB3.v2	arr-3	sul1	-	-	-	OXA-1;OXA-9.v1;TEM-1D.v1^	-	CTX-M-15	-	NDM-1	SHV-11^	35Q	OmpK35-25%	-	GyrA-83I;ParC-80I	-	-	wzi64	KL64	K64	OL2α.1	O2α
SanRaffaele119-23	Klebsiella pneumoniae	289	214675	409504	6008076	ST6668	ybt 9; ICEKp?	-	-	1	aac(6')-Ib'.v1;aadA*;aph3-Ia.v1^;armA;strA.v1^;strB.v1	-	-	qnrB1.v2^;qnrS1	Mrx;mphA*;mphE.v2;msrE	-	-	sul1;sul2	-	-	dfrA14.v2*;dfrA5	OXA-9.v1;TEM-1D.v1^	-	CTX-M-15	-	KPC-2;NDM-1	SHV-11^	35Q	OmpK35-25%;OmpK36GD	-	GyrA-83I;ParC-80I	aph(3')-VI?-87%	-	wzi64	KL64	K64	OL2α.1	O2α
SanRaffaele121-23	Klebsiella pneumoniae	144	216138	727805	5773822	ST6668	ybt 9; ICEKp?	-	-	1	aac(6')-Ib-cr.v2;aph3-Ia.v1^	-	-	qnrS1	Mrx;mphA*	catB3.v2	arr-3	sul1	-	-	dfrA5	OXA-1	-	CTX-M-15	-	NDM-1	SHV-11^	35Q	OmpK35-25%;OmpK36GD	-	GyrA-83I;ParC-80I	-	aph(3')-VI?-0%;aph(3')-VI?-42%	wzi64	KL64	K64	OL2α.1	O2α
SanRaffaele122-23	Klebsiella pneumoniae	164	222580	666208	5668715	ST147	ybt 10; ICEKp4	-	-	1	aadA2^;aph(3')-VI;armA	-	-	-	Mrx;mphA;mphE.v2^;msrE	-	-	sul1	tet(A).v1	-	dfrA12	-	-	CTX-M-15	-	NDM-1;OXA-48	SHV-11^	35Q	OmpK36GD	-	GyrA-83Y;GyrA-87A;ParC-80I	-	-	wzi420	KL10	K10	OL3α/β	O3αβ
SanRaffaele1-22	Klebsiella pneumoniae	226	97192	469259	5829637	ST6668	ybt 9; ICEKp?	-	-	1	aac(6')-Ib'.v1;aadA*;aph(3')-VI;aph3-Ia.v1^	-	-	qnrS1	Mrx;mphA*	-	-	sul1;sul2	-	-	dfrA5	OXA-9.v1;TEM-1D.v1^	-	CTX-M-15	-	KPC-3;NDM-1	-	-	OmpK35-25%;OmpK36GD	-	GyrA-83I;ParC-80I	SHV-11?-82%	-	wzi64	KL64	K64	OL2α.1	O2α
SanRaffaele12-23	Klebsiella pneumoniae	150	216281	733435	5858196	ST6668	ybt 9; ICEKp?	-	-	1	aac(6')-Ib'.v1;aadA*;aph3-Ia.v1^;armA	-	-	qnrS1	Mrx;mphA*;mphE.v2;msrE*	-	-	sul1;sul2	-	-	dfrA5	OXA-9.v1;TEM-1D.v1^	-	-	-	KPC-2;NDM-1	SHV-11^	35Q	OmpK35-25%;OmpK36GD	-	GyrA-83I;ParC-80I	aph(3')-VI?-87%	-	wzi64	KL64	K64	OL2α.1	O2α
SanRaffaele12-25-2	Klebsiella pneumoniae	135	222422	558430	5552917	ST6668	ybt 9; ICEKp?	-	-	1	aac(6')-Ib-cr.v2;aph(3')-VI	-	-	qnrS1	-	catB3.v2	arr-3	sul1	-	-	-	OXA-1	-	CTX-M-15	-	NDM-1	SHV-11^	35Q	OmpK35-25%;OmpK36GD	-	GyrA-83I;ParC-80I	-	-	wzi64	KL64	K64	OL2α.1	O2α
SanRaffaele12-25-3	Klebsiella pneumoniae	458	214730	614710	5705756	ST147	ybt 10; ICEKp4	-	-	1	aadA2^;armA	-	-	-	Mrx;mphA;mphE.v2^;msrE	-	-	sul1	tet(A).v1	-	dfrA12	-	-	CTX-M-15	-	OXA-48	SHV-11^	35Q	OmpK36GD	-	GyrA-83Y;GyrA-87A;ParC-80I	-	-	wzi420	KL10	K10	OL3α/β	O3αβ
SanRaffaele123-24	Klebsiella pneumoniae	165	251465	409774	5749209	ST6668	ybt 9; ICEKp?	-	-	1	aph(3')-VI	-	-	qnrS1	Mrx;mphA*	-	-	sul1;sul2	-	-	dfrA5	-	-	CTX-M-15	-	NDM-1	SHV-11^	35Q	OmpK35-25%;OmpK36GD	-	GyrA-83I;ParC-80I	-	-	wzi64	KL64	K64	OL2α.1	O2α
SanRaffaele1-23	Klebsiella pneumoniae	259	117824	458241	5812256	ST6668	ybt 9; ICEKp?	-	-	1	aac(6')-Ib-cr.v2;aadA*;aph(3')-VI	-	-	qnrS1	Mrx;mphA*;mphE.v2;msrE	catB3.v2	arr-3	sul1;sul2	-	-	dfrA5	OXA-1;OXA-9.v1;TEM-1D.v1^	-	CTX-M-15	-	NDM-1	SHV-11^	35Q	OmpK35-25%;OmpK36GD	-	GyrA-83I;ParC-80I	-	-	wzi64	KL64	K64	OL2α.1	O2α
SanRaffaele124-23	Klebsiella pneumoniae	331	156551	475822	6083515	ST6668	ybt 9; ICEKp?	-	-	1	aac(6')-Ib'.v1;aadA*?;aph3-Ia.v1^;armA;strA.v1^;strB.v1	-	-	qnrB1.v2^;qnrS1	Mrx;mphA*;mphE.v2;msrE	-	-	sul1;sul2	-	-	dfrA14.v2*;dfrA5	TEM-1D.v1^	-	CTX-M-15	-	KPC-2;NDM-1	SHV-11^	35Q	OmpK35-25%;OmpK36GD	-	GyrA-83I;ParC-80I	aph(3')-VI?-87%	OXA-9.v1?-42%;OXA-9.v2*?-0%	wzi64	KL64	K64	OL2α.1	O2α
SanRaffaele1-25-3	Klebsiella pneumoniae	241	95749	284708	5929811	ST147	ybt 9; ICEKp3	iuc 1	rmp 1; KpVP-1 (truncated)	4	aac(6')-Ib'.v1;aadA*;aph3-Ia.v1^;armA	-	-	-	Mrx;mphA*;mphE.v2;msrE	-	-	sul1;sul2	-	-	dfrA5	-	-	CTX-M-15	-	KPC-3	SHV-11^	35Q	OmpK35-25%	-	GyrA-83I;ParC-80I	-	OXA-9.v1?-42%;OXA-9.v2*?-0%	wzi64	KL64	K64	OL2α.1	O2α
SanRaffaele126-23	Klebsiella pneumoniae	148	205931	959468	5581871	ST6668	ybt 9; ICEKp?	-	-	1	aac(6')-Ib-cr.v2;aadA*;aph(3')-VI	-	-	qnrS1	-	catB3.v2	arr-3	sul1	-	-	-	OXA-1;OXA-9.v1;TEM-1D.v1^	-	CTX-M-15	-	NDM-1	SHV-11^	35Q	OmpK35-25%	-	GyrA-83I;ParC-80I	-	-	wzi64	KL64	K64	OL2α.1	O2α
SanRaffaele126-24	Klebsiella pneumoniae	211	214730	565115	5673056	ST147	ybt 10; ICEKp4	-	-	1	aadA2^;aph(3')-VI	-	-	-	Mrx;mphA	-	-	sul1	tet(A).v1	-	dfrA12	-	-	CTX-M-15	-	NDM-1;OXA-48	SHV-11^	35Q	OmpK36GD	-	GyrA-83Y;GyrA-87A;ParC-80I	-	-	wzi420	KL10	K10	OL3α/β	O3αβ
SanRaffaele13-24-2	Klebsiella pneumoniae	237	170687	537038	5846948	ST6668	ybt 9; ICEKp?	-	-	1	aac(6')-Ib'.v1;aadA*?;aph3-Ia.v1^	-	-	qnrS1	Mrx;mphA*;mphE.v2;msrE	-	-	sul1;sul2	-	-	dfrA5	-	-	-	-	KPC-2;NDM-1	SHV-11^	35Q	OmpK35-25%;OmpK36GD	-	GyrA-83I;ParC-80I	aph(3')-VI?-87%	OXA-9.v1?-42%;OXA-9.v2?-0%;TEM-105?-0%;TEM-122*?-57%;armA?-0%	wzi64	KL64	K64	OL2α.1	O2α
SanRaffaele13-25	Klebsiella pneumoniae	185	214727	561784	5795811	ST6668	ybt 9; ICEKp?	-	-	1	aac(6')-Ib-cr.v2;aph(3')-VI	-	-	qnrS1	Mrx;mphA*;mphE.v2;msrE	catB3.v2	arr-3	sul1;sul2	-	-	dfrA5	OXA-1	-	CTX-M-15	-	NDM-1	SHV-11^	35Q	OmpK35-25%;OmpK36GD	-	GyrA-83I;ParC-80I	-	-	wzi64	KL64	K64	OL2α.1	O2α
SanRaffaele133-23	Klebsiella pneumoniae	240	207896	591662	5985565	ST6668	ybt 9; ICEKp?	-	-	1	aac(6')-Ib'.v1;aadA*;aph3-Ia.v1^;armA	-	-	qnrB1.v2^;qnrS1	Mrx;mphA*;mphE.v2;msrE	-	-	sul1;sul2	-	-	dfrA5	OXA-9.v1;TEM-1D.v1^	-	-	-	NDM-1	SHV-11^	35Q	OmpK35-25%	-	GyrA-83I;ParC-80I	aph(3')-VI?-87%	-	wzi64	KL64	K64	OL2α.1	O2α
SanRaffaele134-23	Klebsiella pneumoniae	159	213779	718224	5585767	ST6668	ybt 9; ICEKp?	-	-	1	aac(6')-Ib-cr.v2;aadA*;aph(3')-VI	-	-	qnrS1	-	catB3.v2	arr-3	sul1	-	-	-	OXA-1;OXA-9.v1;TEM-1D.v1^	-	CTX-M-15	-	NDM-1	SHV-11^	35Q	OmpK35-25%	-	GyrA-83I;ParC-80I	-	-	wzi64	KL64	K64	OL2α.1	O2α
SanRaffaele135-23	Klebsiella pneumoniae	217	172491	385869	5842090	ST6668	ybt 9; ICEKp?	-	-	1	aac(6')-Ib'.v1;aadA*?;aph3-Ia.v1^;armA	-	-	qnrS1	Mrx;mphA*;mphE.v2;msrE	-	-	sul1;sul2	-	-	dfrA5	-	-	-	-	KPC-2;NDM-1	SHV-11^	35Q	OmpK35-25%;OmpK36GD	-	GyrA-83I;ParC-80I	aph(3')-VI?-87%	OXA-9.v1?-42%;OXA-9.v2?-0%;TEM-105?-0%;TEM-168?-56%	wzi64	KL64	K64	OL2α.1	O2α
SanRaffaele136-23	Klebsiella pneumoniae	184	214706	504453	5736064	ST6668	ybt 9; ICEKp?	-	-	1	aac(6')-Ib'.v1;aadA*;armA	-	-	qnrS1	Mrx;mphA*;mphE.v2;msrE	-	-	sul1;sul2	-	-	dfrA5	OXA-9.v1;TEM-1D.v1^	-	-	-	NDM-1	SHV-11^	35Q	OmpK35-25%;OmpK36GD	-	GyrA-83I;ParC-80I	aph(3')-VI?-87%	-	wzi64	KL64	K64	OL2α.1	O2α
SanRaffaele139-23	Klebsiella pneumoniae	216	154798	439467	5439412	ST147	ybt 10; ICEKp4	-	-	1	aadA2^	-	-	-	Mrx;mphA;mphE.v2^;msrE	-	-	sul1	tet(A).v1	-	dfrA12	-	-	CTX-M-15	-	NDM-1;OXA-48	SHV-11^	35Q	OmpK36GD	-	GyrA-83Y;GyrA-87A;ParC-80I	-	aph(3')-VI?-0%	wzi420	KL10	K10	OL3α/β	O3αβ
SanRaffaele140-23	Klebsiella pneumoniae	287	158775	386137	5741016	ST6668	ybt 9; ICEKp?	-	-	1	aac(6')-Ib'.v1;aadA*;armA*	-	-	qnrS1	Mrx;mphA*;mphE.v2;msrE	-	-	sul1;sul2	-	-	dfrA5	OXA-9.v1;TEM-1D.v1^	-	-	-	NDM-1	SHV-11^	35Q	OmpK35-25%;OmpK36GD	-	GyrA-83I;ParC-80I	aph(3')-VI?-87%	-	wzi64	KL64	K64	OL2α.1	O2α
SanRaffaele141-23	Klebsiella pneumoniae	189	230132	1012003	5733691	ST6668	ybt 9; ICEKp?	-	-	1	aac(6')-Ib'.v1;aadA*;armA	-	-	qnrS1	Mrx;mphA*;mphE.v2;msrE	-	-	sul1;sul2	-	-	dfrA5	OXA-9.v1;TEM-1D.v1^	-	-	-	NDM-1	SHV-11^	35Q	OmpK35-25%;OmpK36GD	-	GyrA-83I;ParC-80I	aph(3')-VI?-87%	-	wzi64	KL64	K64	OL2α.1	O2α
SanRaffaele14-24	Klebsiella pneumoniae	268	140495	580822	5856188	ST6668	ybt 9; ICEKp?	-	-	1	aac(6')-Ib'.v1;aadA*?;aph3-Ia.v1^;armA	-	-	qnrS1	Mrx;mphA*;mphE.v2;msrE	-	-	sul1;sul2	-	-	dfrA5	-	-	-	-	KPC-2;NDM-1	SHV-11^	35Q	OmpK35-25%;OmpK36GD	-	GyrA-83I;ParC-80I	aph(3')-VI?-87%	OXA-9.v1?-42%;OXA-9.v2*?-0%;TEM-105?-0%;TEM-168?-56%	wzi64	KL64	K64	OL2α.1	O2α
SanRaffaele143-23	Klebsiella pneumoniae	224	99413	328232	5828196	ST147	ybt 16; ICEKp12	-	-	1	aac(3)-IIa.v1^;aac(6')-Ib-cr.v2;strA.v1;strB.v1	-	-	-	Mrx;ermB.v1*;mphA*	-	-	sul1	tet(A).v1	-	dfrA1.v1	OXA-1;TEM-1D.v1^	-	CTX-M-15	-	OXA-181	SHV-11^	35Q	OmpK35-7%;OmpK36GD	-	GyrA-83I;ParC-80I	-	catB3.v1?-70%	wzi64	KL64	K64	OL2α.1	O2α
SanRaffaele15-24	Klebsiella pneumoniae	267	156700	278713	5809770	ST6668	ybt 9; ICEKp?	-	-	1	aac(6')-Ib-cr.v2*;aadA*;aph(3')-VI	-	-	qnrS1	mphE.v2;msrE	catB3.v2	arr-3	sul1;sul2	-	-	-	OXA-1;OXA-9.v1;TEM-1D.v1^	-	CTX-M-15	-	NDM-1	SHV-11^	35Q	OmpK35-25%;OmpK36GD	-	GyrA-83I;ParC-80I	-	-	wzi64	KL64	K64	OL2α.1	O2α
SanRaffaele16-20	Klebsiella pneumoniae	260	190603	558444	5900437	ST147	ybt 9; ICEKp3	iuc 1	rmp 1; KpVP-1 (truncated)	4	aac(6')-Ib-cr.v2;aadA*;aph(3')-VI;armA	-	-	qnrS1	Mrx;mphA*;mphE.v2;msrE	catB3.v2	arr-3	sul1;sul2	-	-	dfrA5	OXA-1;OXA-9.v1;TEM-1D.v1^	-	CTX-M-15	-	NDM-1	SHV-11^	35Q	OmpK35-25%	-	GyrA-83I;ParC-80I	-	-	wzi64	KL64	K64	OL2α.1	O2α
SanRaffaele16-25	Klebsiella pneumoniae	146	248878	665703	5524078	ST6668	ybt 9; ICEKp?	-	-	1	aac(6')-Ib-cr.v2;aadA*;aph(3')-VI	-	-	qnrS1	-	-	arr-3	sul1	-	-	-	OXA-9.v1;TEM-1D.v1^	-	CTX-M-15	-	NDM-1	SHV-11^	35Q	OmpK35-25%;OmpK36GD	-	GyrA-83I;ParC-80I	-	-	wzi64	KL64	K64	OL2α.1	O2α
SanRaffaele20-22-2	Klebsiella pneumoniae	265	102484	310970	5961023	ST6668	ybt 9; ICEKp?	-	-	1	aac(6')-Ib'.v1;aadA*?;armA	-	-	qnrS1	Mrx;mphA*;mphE.v2;msrE	-	-	sul1;sul2	-	-	dfrA5	-	-	-	-	KPC-2;NDM-1	SHV-11^	35Q	OmpK35-25%;OmpK36GD	-	GyrA-83I;ParC-80I	aph(3')-VI?-87%	OXA-9.v1?-42%;OXA-9.v2?-0%;TEM-105?-0%;TEM-168?-57%	wzi64	KL64	K64	OL2α.1	O2α
SanRaffaele20-24	Klebsiella pneumoniae	267	152056	278379	5887921	ST6668	ybt 9; ICEKp?	-	-	1	aac(6')-Ib'.v1;aadA*?;aph3-Ia.v1^;armA	-	-	qnrS1	Mrx;mphA*;mphE.v2;msrE	-	-	sul1;sul2	-	-	dfrA5	-	-	-	-	KPC-2;NDM-1	SHV-11^	35Q	OmpK35-25%;OmpK36GD	-	GyrA-83I;ParC-80I	aph(3')-VI?-87%	OXA-9.v1?-42%;OXA-9.v2*?-0%;TEM-105?-0%;TEM-168?-55%	wzi64	KL64	K64	OL2α.1	O2α
SanRaffaele21-24-3	Klebsiella pneumoniae	686	59689	312097	12270327	ST6668	ybt 9; ICEKp?	-	-	1	aac(6')-Ib'.v1;aadA*;aph(3')-IIb*;aph3-Ia.v1^	-	-	qnrS1	Mrx;mphA*;mphE.v2*	catB7*	-	sul1;sul2	-	-	dfrA5	OXA-50.v2^;OXA-9.v1	-	PDC-5^	-	KPC-2;NDM-1	SHV-11^	35Q	OmpK35-25%;OmpK36GD	-	GyrA-83I;ParC-80I	aph(3')-VI?-87%;msrE*?-87%	TEM-105?-0%;TEM-122*?-57%;armA*?-0%	wzi64	KL64	K64	OL2α.1	O2α
SanRaffaele22-21-2	Klebsiella pneumoniae	274	145238	339041	5939728	ST147	ybt 9; ICEKp3	iuc 1	-	4	aac(6')-Ib-cr.v2;aadA*;aph(3')-VI;armA	-	-	qnrS1	Mrx;mphA*;mphE.v2;msrE	catB3.v2	arr-3	sul1;sul2	-	-	dfrA5	OXA-1;OXA-9.v1;TEM-1D.v1^	-	CTX-M-15	-	NDM-1;OXA-48	SHV-11^	35Q	OmpK35-25%	-	GyrA-83I;ParC-80I	-	-	wzi64	KL64	K64	OL2α.1	O2α
SanRaffaele22-24-3	Klebsiella pneumoniae	343	213675	614136	5706883	ST147	ybt 10; ICEKp4	-	-	1	aadA2^;aph(3')-VI;armA	-	-	-	Mrx;mphA;mphE.v2^;msrE	-	-	sul1	tet(A).v1	-	dfrA12	-	-	CTX-M-15	-	NDM-1;OXA-48	SHV-11^	35Q	OmpK36GD	-	GyrA-83Y;GyrA-87A;ParC-80I	-	-	wzi420	KL10	K10	OL3α/β	O3αβ
SanRaffaele23-23	Klebsiella pneumoniae	160	266672	1004903	5808646	ST6668	ybt 9; ICEKp?	-	-	1	aac(6')-Ib-cr.v2;aadA*;aph(3')-VI;aph3-Ia.v1^	-	-	qnrS1	Mrx;mphA*	catB3.v2	arr-3	sul1	-	-	dfrA5	OXA-1;OXA-9.v1;TEM-1D.v1^	-	CTX-M-15	-	NDM-1	SHV-11^	35Q	OmpK35-25%;OmpK36GD	-	GyrA-83I;ParC-80I	-	-	wzi64	KL64	K64	OL2α.1	O2α
SanRaffaele23-25-3	Klebsiella pneumoniae	183	252386	430999	5965207	ST147	ybt 9; ICEKp3	iuc 1	-	4	armA	-	-	-	Mrx;mphA*;mphE.v2;msrE	-	-	sul1;sul2	-	-	dfrA5	TEM-1D.v1^	-	CTX-M-15	-	KPC-3	SHV-11^	35Q	OmpK35-25%	-	GyrA-83I;ParC-80I	-	-	wzi64	KL64	K64	OL2α.1	O2α
SanRaffaele27-24	Klebsiella pneumoniae	259	157193	295725	5809509	ST6668	ybt 9; ICEKp?	-	-	1	aac(6')-Ib-cr.v2*;aadA*;armA	-	-	qnrS1	Mrx;mphA*;mphE.v2;msrE	catB3.v2	arr-3	sul1;sul2	-	-	dfrA5	OXA-1;OXA-9.v1;TEM-1D.v1^	-	CTX-M-15	-	NDM-1	SHV-11^	35Q	OmpK35-25%;OmpK36GD	-	GyrA-83I;ParC-80I	-	-	wzi64	KL64	K64	OL2α.1	O2α
SanRaffaele30-19	Klebsiella pneumoniae	210	185716	406931	5881586	ST147	ybt 16; ICEKp12	-	-	1	aac(6')-Ib-cr.v2^;strA.v1;strA.v1;strB.v1;strB.v1	-	-	qnrB4	Mrx;ermB.v1*;mphA*	catB3.v2	arr-3	sul1;sul1	tet(A).v1	-	dfrA1.v1	DHA-1	-	-	-	OXA-181	SHV-11^	35Q	OmpK35-7%;OmpK36GD	-	GyrA-83I;ParC-80I	-	OXA-1?-0%;OXA-1?-54%	wzi64	KL64	K64	OL2α.1	O2α
SanRaffaele30-22	Klebsiella pneumoniae	245	101366	282973	5683697	ST6668	ybt 9; ICEKp?	-	-	1	-	-	-	qnrS1	Mrx;mphA*	-	-	sul1;sul2	-	-	dfrA5	-	-	-	-	NDM-1	SHV-11^	35Q	OmpK35-25%;OmpK36GD	-	GyrA-83I;ParC-80I	aph(3')-VI?-87%	-	wzi64	KL64	K64	OL2α.1	O2α
SanRaffaele31-19	Klebsiella pneumoniae	141	232147	406965	5879421	ST147	ybt 16; ICEKp12	-	-	1	aac(6')-Ib-cr.v2^;strA.v1;strB.v1	-	-	qnrB4	Mrx;ermB.v1*;mphA*	catB3.v2	arr-3	sul1;sul1	tet(A).v1	-	dfrA1.v1	DHA-1;OXA-1	-	CTX-M-15	-	OXA-181	SHV-11^	35Q	OmpK35-7%;OmpK36GD	-	GyrA-83I;ParC-80I	-	-	wzi64	KL64	K64	OL2α.1	O2α
SanRaffaele3-24-2	Klebsiella pneumoniae	256	166384	296625	5890815	ST6668	ybt 9; ICEKp?	-	-	1	aac(6')-Ib'.v1;aadA*?;aph3-Ia.v1^;armA	-	-	-	Mrx;mphA*;mphE.v2;msrE	-	-	sul1;sul2	-	-	dfrA5	OXA-9.v1	-	-	-	KPC-2;NDM-1	SHV-11^	35Q	OmpK35-25%;OmpK36GD	-	GyrA-83I;ParC-80I	-	TEM-105?-0%;TEM-168?-55%	wzi64	KL64	K64	OL2α.1	O2α
SanRaffaele33-24	Klebsiella pneumoniae	206	185538	1012015	5805099	ST6668	ybt 9; ICEKp?	-	-	1	aac(6')-Ib-cr.v2;aadA*;aph(3')-VI	-	-	qnrS1	mphE.v2;msrE	catB3.v2	arr-3	sul1;sul2	-	-	-	OXA-1;OXA-9.v1;TEM-1D.v1^	-	CTX-M-15	-	NDM-1	SHV-11^	35Q	OmpK35-25%;OmpK36GD	-	GyrA-83I;ParC-80I	-	-	wzi64	KL64	K64	OL2α.1	O2α
SanRaffaele35-24	Klebsiella pneumoniae	191	214711	729304	5881726	ST6668	ybt 9; ICEKp?	-	-	1	aac(6')-Ib'.v1;aadA*;armA;strA.v1^;strB.v1	-	-	qnrB1.v2^;qnrS1	Mrx;mphA*;mphE.v2;msrE	-	-	sul1;sul2	-	-	dfrA14.v2*;dfrA5	OXA-9.v1	-	-	-	KPC-2;NDM-1	SHV-11^	35Q	OmpK35-25%;OmpK36GD	-	GyrA-83I;ParC-80I	aph(3')-VI?-87%	TEM-150?-0%	wzi64	KL64	K64	OL2α.1	O2α
SanRaffaele36-23-3	Klebsiella pneumoniae	248	184604	453068	5670894	ST147	ybt 10; ICEKp4	-	-	1	aadA2^;aph(3')-VI;armA	-	-	-	Mrx;mphA;mphE.v2^;msrE	-	-	sul1	tet(A).v1	-	dfrA12	-	-	CTX-M-15	-	NDM-1;OXA-48	SHV-11^	35Q	OmpK36GD	-	GyrA-83Y;GyrA-87A;ParC-80I	-	-	wzi420	KL10	K10	OL3α/β	O3αβ
SanRaffaele38-24	Klebsiella pneumoniae	287	154799	341058	5682864	ST147	ybt 10; ICEKp4	-	-	1	aadA2^;aph(3')-VI;armA	-	-	-	Mrx;mphA;mphE.v2^;msrE	-	-	sul1	tet(A).v1	-	dfrA12	-	-	CTX-M-15	-	NDM-1;OXA-48	SHV-11^	35Q	OmpK36GD	-	GyrA-83Y;GyrA-87A;ParC-80I	-	-	wzi420	KL10	K10	OL3α/β	O3αβ
SanRaffaele39-24	Klebsiella pneumoniae	233	172733	557458	5487238	ST6668	ybt 9; ICEKp?	-	-	1	aac(6')-Ib'.v1;aadA*?	-	-	-	-	-	-	-	-	-	-	-	-	-	-	KPC-2	SHV-11^	35Q	OmpK35-25%;OmpK36GD	-	GyrA-83I;ParC-80I	-	OXA-9.v1?-42%;OXA-9.v2?-0%;TEM-105?-0%;TEM-168?-55%	wzi64	KL64	K64	OL2α.1	O2α
SanRaffaele41-24-2	Klebsiella pneumoniae	162	245765	518958	5652408	ST147	ybt 10; ICEKp4	-	-	1	aadA2^;aph(3')-VI;armA	-	-	-	Mrx;mphA;mphE.v2^;msrE	-	-	sul1	tet(A).v1	-	dfrA12	-	-	CTX-M-15	-	NDM-1;OXA-48	SHV-11^	35Q	OmpK36GD	-	GyrA-83Y;GyrA-87A;ParC-80I	-	-	wzi420	KL10	K10	OL3α/β	O3αβ
SanRaffaele42-22	Klebsiella pneumoniae	193	159705	399933	5881716	ST6668	ybt 9; ICEKp?	-	-	1	aac(6')-Ib'.v1;aadA*?;aph3-Ia.v1^;armA	-	-	qnrS1	Mrx;mphA*;mphE.v2;msrE	-	-	sul1;sul2	-	-	dfrA5	-	-	-	-	KPC-2;NDM-1	SHV-11^	35Q	OmpK35-25%;OmpK36GD	-	GyrA-83I;ParC-80I	aph(3')-VI?-87%	OXA-9.v1?-42%;OXA-9.v2*?-0%;TEM-105?-0%;TEM-122*?-58%	wzi64	KL64	K64	OL2α.1	O2α
SanRaffaele42-23	Klebsiella pneumoniae	143	230168	729390	5867550	ST6668	ybt 9; ICEKp?	-	-	1	aac(6')-Ib'.v1;aadA*;aph3-Ia.v1^;armA	-	-	qnrS1	Mrx;mphA*;mphE.v2;msrE	-	-	sul1;sul2	-	-	dfrA5	OXA-9.v1;TEM-1D.v1^	-	-	-	KPC-2;NDM-1	SHV-11^	35Q	OmpK35-25%;OmpK36GD	-	GyrA-83I;ParC-80I	aph(3')-VI?-87%	-	wzi64	KL64	K64	OL2α.1	O2α
SanRaffaele42-24	Klebsiella pneumoniae	217	190635	717821	5852584	ST6668	ybt 9; ICEKp?	-	-	1	aac(6')-Ib'.v1;aadA*;armA	-	-	qnrS1	Mrx;mphA*;mphE.v2;msrE	-	-	sul1;sul2	-	-	dfrA5	OXA-9.v1	-	-	-	KPC-2;NDM-1	SHV-11^	35Q	OmpK35-25%;OmpK36GD	-	GyrA-83I;ParC-80I	aph(3')-VI?-87%	TEM-105?-0%;TEM-168?-56%	wzi64	KL64	K64	OL2α.1	O2α
SanRaffaele4-24	Klebsiella pneumoniae	211	158797	372119	5756818	ST6668	ybt 9; ICEKp?	-	-	1	aac(6')-Ib'.v1;aadA*;aph(3')-VI	-	-	qnrS1	Mrx;mphA*;mphE.v2;msrE	-	-	sul1;sul2	-	-	dfrA5	OXA-9.v1;TEM-1D.v1^	-	-	-	NDM-1	SHV-11^	35Q	OmpK35-25%;OmpK36GD	-	GyrA-83I;ParC-80I	-	-	wzi64	KL64	K64	OL2α.1	O2α
SanRaffaele43-22-3	Klebsiella pneumoniae	253	153725	557547	5865471	ST6668	ybt 9; ICEKp?	-	-	1	aac(6')-Ib'.v1;aadA*	-	-	-	Mrx;mphA;mphE.v2;msrE	-	-	sul1;sul2	tet(A).v1	-	dfrA5	OXA-1;OXA-9.v1	-	CTX-M-15	-	NDM-1	SHV-11^	35Q	OmpK35-25%;OmpK36GD	-	GyrA-83I;ParC-80I	TEM-150*?-0%;armA?-0%	catB3.v1?-70%	wzi64	KL64	K64	OL2α.1	O2α
SanRaffaele43-24	Klebsiella pneumoniae	834	119046	312061	5598460	ST6668	ybt 9; ICEKp?	-	-	1	aac(6')-Ib'.v1;aadA*?	-	-	-	-	-	-	-	-	-	-	-	-	-	-	KPC-2	SHV-11^	35Q	OmpK35-25%;OmpK36GD	-	GyrA-83I;ParC-80I	-	OXA-9.v1?-42%;OXA-9.v2?-0%;TEM-105?-0%;TEM-112*?-52%;mfpA*?-0%	wzi64	KL64	K64	OL2α.1	O2α
SanRaffaele45-19	Klebsiella pneumoniae	190	198790	717142	5884559	ST147	ybt 9; ICEKp3	iuc 1	rmp 1; KpVP-1	4	aac(6')-Ib-cr.v2;aadA*;aph(3')-VI;aph3-Ia.v1^;armA	-	-	qnrS1	Mrx;mphA*;mphE.v2;msrE	catB3.v2	arr-3	sul1;sul2	-	-	dfrA5	OXA-1;OXA-9.v1;TEM-1D.v1^	-	CTX-M-15	-	NDM-1;OXA-48	SHV-11^	35Q	OmpK35-25%	-	GyrA-83I;ParC-80I	-	-	wzi64	KL64	K64	OL2α.1	O2α
SanRaffaele45-23-2	Klebsiella pneumoniae	163	206008	665504	5793003	ST6668	ybt 9; ICEKp?	-	-	1	aac(6')-Ib'.v1;aadA*;aph(3')-VI	-	-	qnrS1	Mrx;mphA*;mphE.v2;msrE	-	-	sul1;sul2	-	-	dfrA5	OXA-9.v1;TEM-1D.v1^	-	-	-	NDM-1	SHV-11^	35Q	OmpK35-25%;OmpK36GD	-	GyrA-83I;ParC-80I	-	-	wzi64	KL64	K64	OL2α.1	O2α
SanRaffaele47-19	Klebsiella pneumoniae	183	214711	1013526	5870482	ST147	ybt 9; ICEKp3	iuc 1	rmp 1; KpVP-1	4	aac(6')-Ib-cr.v2;aadA*;aph(3')-VI;armA	-	-	qnrS1	Mrx;mphA*;mphE.v2;msrE	catB3.v2	arr-3	sul1;sul2	-	-	dfrA5	OXA-1;OXA-9.v1;TEM-1D.v1^	-	CTX-M-15	-	NDM-1	SHV-11^	35Q	OmpK35-25%	-	GyrA-83I;ParC-80I	-	-	wzi64	KL64	K64	OL2α.1	O2α
SanRaffaele49-24-3	Klebsiella pneumoniae	160	253948	554685	5591471	ST6668	ybt 9; ICEKp?	-	-	1	aadA*;aph(3')-VI	-	-	qnrS1	-	catB3.v2	arr-3	sul1	-	-	-	OXA-1;OXA-9.v1;TEM-1D.v1^	-	CTX-M-15	-	NDM-1	SHV-11^	35Q	OmpK35-25%	-	GyrA-83I;ParC-80I	-	aac(6')-Ib-cr.v1*?-0%;aac(6')-Ib-cr.v2?-0%	wzi64	KL64	K64	OL2α.1	O2α
SanRaffaele51-23-2	Klebsiella pneumoniae	200	157078	665612	5706187	ST147	ybt 10; ICEKp4	-	-	1	aadA2^;aph(3')-VI;armA	-	-	-	Mrx;mphA;mphE.v2^;msrE	-	-	sul1	tet(A).v1	-	dfrA12	-	-	CTX-M-15	-	NDM-1;OXA-48	SHV-11^	35Q	OmpK36GD	-	GyrA-83Y;GyrA-87A;ParC-80I	-	-	wzi420	KL10	K10	OL3α/β	O3αβ
SanRaffaele5-23	Klebsiella pneumoniae	166	216275	1012979	5820994	ST6668	ybt 9; ICEKp?	-	-	1	aadA*;aph(3')-VI	-	-	qnrS1	Mrx;mphA*;mphE.v2;msrE	catB3.v2	arr-3	sul1;sul2	-	-	dfrA5	OXA-1;OXA-9.v1;TEM-1D.v1^	-	CTX-M-15	-	NDM-1	SHV-11^	35Q	OmpK35-25%;OmpK36GD	-	GyrA-83I;ParC-80I	aac(6')-Ib-cr.v2*?-0%	-	wzi64	KL64	K64	OL2α.1	O2α
SanRaffaele54-24	Klebsiella pneumoniae	283	138581	344883	5649430	ST147	ybt 10; ICEKp4	-	-	1	aadA2^;aph(3')-VI	-	-	-	Mrx;mphA;mphE.v2^;msrE	-	-	sul1	tet(A).v1	-	dfrA12	-	-	CTX-M-15	-	NDM-1;OXA-48	SHV-11^	35Q	OmpK36GD	-	GyrA-83Y;GyrA-87A;ParC-80I	-	armA?-0%	wzi420	KL10	K10	OL3α/β	O3αβ
SanRaffaele56-24	Klebsiella pneumoniae	188	216275	729163	5890658	ST6668	ybt 9; ICEKp?	-	-	1	aac(6')-Ib'.v1;aadA*;armA	-	-	qnrS1	Mrx;mphA*;mphE.v2;msrE	-	-	sul1;sul2	-	-	dfrA5	OXA-9.v1	-	-	-	KPC-2;NDM-1	SHV-11^	35Q	OmpK35-25%;OmpK36GD	-	GyrA-83I;ParC-80I	aph(3')-VI?-87%	TEM-105?-0%;TEM-168?-57%	wzi64	KL64	K64	OL2α.1	O2α
SanRaffaele57-23	Klebsiella pneumoniae	1196	34030	383031	10619462	ST6668	ybt 9; ICEKp?	iuc unknown	-	4	aac(3)-IIa.v1^;aadA*;aadA5;armA	-	-	qnrS1	Mrx;mphA;mphE.v2;msrE	-	-	sul1	tet(A).v1	-	dfrA17;dfrA5	OXA-1;OXA-9.v1	-	CTX-M-15	-	NDM-1	SHV-11^	35Q	OmpK35-25%;OmpK36GD	-	GyrA-83I;ParC-80I	aac(6')-Ib-cr.v2?-0%;aph(3')-VI?-87%	TEM-93?-73%;catB3.v1?-70%	wzi64	KL64	K64	OL2α.1	O2α
SanRaffaele58-23	Klebsiella pneumoniae	198	214706	716734	5822365	ST6668	ybt 9; ICEKp?	-	-	1	aadA*;aadA5;armA	-	-	qnrS1	Mrx;mphA;mphE.v2;msrE	-	-	sul1	tet(A).v1	-	dfrA17;dfrA5	OXA-1;OXA-9.v1	-	CTX-M-15	-	NDM-1	SHV-11^	35Q	OmpK35-25%;OmpK36GD	-	GyrA-83I;ParC-80I	aac(6')-Ib-cr.v2?-0%;aph(3')-VI?-87%	TEM-135.v2*?-73%;catB3.v1?-70%	wzi64	KL64	K64	OL2α.1	O2α
SanRaffaele59-21-2	Klebsiella pneumoniae	429	113452	278356	5830796	ST6668	ybt 9; ICEKp?	-	-	1	aac(6')-Ib'.v1;aadA*;aph3-Ia.v1^	-	-	qnrS1	Mrx;mphA*;msrE	-	-	sul1;sul2	-	-	dfrA5	OXA-9.v1;TEM-1D.v1^	-	-	-	KPC-2;NDM-1	SHV-11^	35Q	OmpK35-25%;OmpK36GD	-	GyrA-83I;ParC-80I	aph(3')-VI*?-87%;mphE.v2?-86%	armA?-0%	wzi64	KL64	K64	OL2α.1	O2α
SanRaffaele59-23-3	Klebsiella pneumoniae	176	198713	401668	5864890	ST6668	ybt 9; ICEKp?	-	-	1	aac(6')-Ib'.v1;aadA*;aph3-Ia.v1^;armA	-	-	qnrS1	Mrx;mphA*;mphE.v2;msrE	-	-	sul1;sul2	-	-	dfrA5	OXA-9.v1;TEM-1D.v1^	-	-	-	KPC-2;NDM-1	SHV-11^	35Q	OmpK35-25%;OmpK36GD	-	GyrA-83I;ParC-80I	aph(3')-VI?-87%	-	wzi64	KL64	K64	OL2α.1	O2α
SanRaffaele59-24	Klebsiella pneumoniae	197	182968	665997	5632735	ST147	ybt 10; ICEKp4	-	-	1	aadA2^;aph(3')-VI	-	-	-	Mrx;mphA;mphE.v2^;msrE	-	-	sul1	tet(A).v1	-	dfrA12	-	-	CTX-M-15	-	NDM-1;OXA-48	SHV-11^	35Q	OmpK36GD	-	GyrA-83Y;GyrA-87A;ParC-80I	armA*?-0%	-	wzi420	KL10	K10	OL3α/β	O3αβ
SanRaffaele60-24	Klebsiella pneumoniae	207	170758	711720	5892266	ST6668	ybt 9; ICEKp?	-	-	1	aac(6')-Ib'.v1;aadA*?;armA	-	-	qnrS1	Mrx;mphA*;mphE.v2;msrE	-	-	sul1;sul2	-	-	dfrA5	-	-	-	-	KPC-2;NDM-1	SHV-11^	35Q	OmpK35-25%;OmpK36GD	-	GyrA-83I;ParC-80I	aph(3')-VI?-87%	OXA-9.v1?-42%;OXA-9.v2?-0%;TEM-105?-0%;TEM-122*?-57%	wzi64	KL64	K64	OL2α.1	O2α
SanRaffaele61-21	Klebsiella pneumoniae	189	191145	708481	5886722	ST6668	ybt 9; ICEKp?	-	-	1	aac(6')-Ib'.v1;aadA*?	-	-	qnrS1	Mrx;mphA*	-	-	sul1;sul2	-	-	dfrA5	-	-	-	-	KPC-2;NDM-1	SHV-11^	35Q	OmpK35-25%;OmpK36GD	-	GyrA-83I;ParC-80I	aph(3')-VI?-87%	OXA-9.v1?-42%;OXA-9.v2*?-0%;TEM-105?-0%;TEM-122*?-58%	wzi64	KL64	K64	OL2α.1	O2α
SanRaffaele61-23	Klebsiella pneumoniae	200	197757	409050	5891202	ST6668	ybt 9; ICEKp?	-	-	1	aac(6')-Ib'.v1;aadA*;aph3-Ia.v1^	-	-	qnrS1	Mrx;mphA*;mphE.v2;msrE	-	-	sul1;sul2	-	-	dfrA5	TEM-1D.v1^	-	-	-	KPC-2;NDM-1	SHV-11^	35Q	OmpK35-25%;OmpK36GD	-	GyrA-83I;ParC-80I	OXA-9.v1*-42%;aph(3')-VI?-87%;armA*?-0%	-	wzi64	KL64	K64	OL2α.1	O2α
SanRaffaele62-22-2	Klebsiella pneumoniae	227	230274	951100	5883374	ST147	ybt 9; ICEKp3	-	rmp 1; KpVP-1	1	aac(6')-Ib'.v1;aadA*?	-	-	-	-	-	-	sul2	-	-	-	-	-	CTX-M-15	-	KPC-3	SHV-11^	35Q	OmpK35-25%	-	GyrA-83I;ParC-80I	-	OXA-9.v1?-42%;OXA-9.v2?-0%;TEM-105?-0%;TEM-122*?-56%	wzi64	KL64	K64	OL2α.1	O2α
SanRaffaele62-23	Klebsiella pneumoniae	180	197560	1011708	5520431	ST6668	-	-	-	0	aadA*;aph(3')-VI	-	-	qnrS1	-	catB3.v2	arr-3	sul1	-	-	-	OXA-1;OXA-9.v1;TEM-1D.v1^	-	CTX-M-15	-	NDM-1	SHV-11^	35Q	OmpK35-25%;OmpK36GD	-	GyrA-83I;ParC-80I	aac(6')-Ib-cr.v2*?-0%	-	wzi64	KL64	K64	OL2α.1	O2α
SanRaffaele62-24	Klebsiella pneumoniae	250	138560	363321	5641167	ST147	ybt 10; ICEKp4	-	-	1	aadA2^;aph(3')-VI	-	-	-	Mrx;mphA;mphE.v2^;msrE	-	-	sul1	tet(A).v1	-	dfrA12	-	-	CTX-M-15	-	NDM-1;OXA-48	SHV-11^	35Q	OmpK36GD	-	GyrA-83Y;GyrA-87A;ParC-80I	armA?-0%	-	wzi420	KL10	K10	OL3α/β	O3αβ
SanRaffaele6-24	Klebsiella pneumoniae	188	207887	717143	5884502	ST6668	ybt 9; ICEKp?	-	-	1	aph3-Ia.v1^;armA;strA.v1^;strB.v1	-	-	qnrB1.v2^;qnrS1	Mrx;mphA*;mphE.v2;msrE	-	-	sul1;sul2	-	-	dfrA14.v2*;dfrA5	TEM-1D.v1^	-	CTX-M-15	-	NDM-1	SHV-11^	35Q	OmpK35-25%;OmpK36GD	-	GyrA-83I;ParC-80I	aph(3')-VI?-87%	-	wzi64	KL64	K64	OL2α.1	O2α
SanRaffaele6-25	Klebsiella pneumoniae	208	230184	432016	5895962	ST6668	ybt 9; ICEKp?	-	-	1	aac(6')-Ib'.v1;aadA*;aph3-Ia.v1^;armA	-	-	qnrS1	Mrx;mphA*;mphE.v2;msrE	-	-	sul1;sul2	-	-	dfrA5	TEM-1D.v1^	-	-	-	KPC-2;NDM-1	SHV-11^	35Q	OmpK35-25%;OmpK36GD	-	GyrA-83I;ParC-80I	aph(3')-VI?-87%	OXA-9.v1?-42%;OXA-9.v2*?-0%	wzi64	KL64	K64	OL2α.1	O2α
SanRaffaele63-19	Klebsiella pneumoniae	167	205553	599905	5791536	ST147	ybt 16; ICEKp12	-	-	1	aac(3)-IIa.v1^;aac(6')-Ib-cr.v2;strA.v1;strB.v1	-	-	qnrB1.v1	-	-	-	sul1	tet(A).v1	-	dfrA1.v1	OXA-1;TEM-1D.v1^	-	CTX-M-15	-	NDM-1;OXA-48	SHV-11^	35Q	OmpK35-7%	-	GyrA-83I;ParC-80I	-	catB3.v1?-67%	wzi64	KL64	K64	OL2α.1	O2α
SanRaffaele63-23	Klebsiella pneumoniae	276	129447	391175	5888076	ST6668	ybt 9; ICEKp?	-	-	1	aac(6')-Ib'.v1;aadA*?	-	-	qnrS1	Mrx;mphA*	-	-	sul1;sul2	-	-	dfrA5	-	-	-	-	KPC-2;NDM-1	SHV-11^	35Q	OmpK35-25%;OmpK36GD	-	GyrA-83I;ParC-80I	aph(3')-VI?-87%	OXA-9.v1?-42%;OXA-9.v2*?-0%;TEM-105?-0%;TEM-168?-55%	wzi64	KL64	K64	OL2α.1	O2α
SanRaffaele63-24-2	Klebsiella pneumoniae	352	214727	399305	5853770	ST6668	ybt 9; ICEKp?	-	-	1	aac(6')-Ib'.v1;aadA*;aph(3')-VI	-	-	qnrS1	Mrx;mphA*;mphE.v2;msrE	catB3.v2	arr-3	sul1;sul2	-	-	dfrA5	OXA-1;OXA-9.v1;TEM-1D.v1^	-	CTX-M-15	-	NDM-1	SHV-11^	35Q	OmpK35-25%;OmpK36GD	-	GyrA-83I;ParC-80I	-	-	wzi64	KL64	K64	OL2α.1	O2α
SanRaffaele64-21	Klebsiella pneumoniae	234	122647	279941	5875302	ST6668	ybt 9; ICEKp?	-	-	1	aac(6')-Ib'.v1;aadA*?	-	-	qnrS1	Mrx;mphA*	-	-	sul1;sul2	-	-	dfrA5	-	-	-	-	KPC-2;NDM-1	SHV-11^	35Q	OmpK35-25%;OmpK36GD	-	GyrA-83I;ParC-80I	aph(3')-VI?-87%	OXA-9.v1?-42%;OXA-9.v2?-0%;TEM-105?-0%;TEM-168?-58%	wzi64	KL64	K64	OL2α.1	O2α
SanRaffaele64-24	Klebsiella pneumoniae	202	182945	430652	5894121	ST6668	ybt 9; ICEKp?	-	-	1	aac(6')-Ib'.v1;aadA*?;armA	-	-	qnrS1	Mrx;mphA*;mphE.v2;msrE	-	-	sul1;sul2	-	-	dfrA5	-	-	-	-	KPC-2;NDM-1	SHV-11^	35Q	OmpK35-25%;OmpK36GD	-	GyrA-83I;ParC-80I	aph(3')-VI?-87%	OXA-9.v1?-42%;OXA-9.v2*?-0%;TEM-105?-0%;TEM-122*?-56%	wzi64	KL64	K64	OL2α.1	O2α
SanRaffaele68-19	Klebsiella pneumoniae	177	230168	727099	5867013	ST147	ybt 9; ICEKp3	iuc 1	-	4	aac(6')-Ib-cr.v2;aadA*;aph(3')-VI	-	-	qnrS1	Mrx;mphA*;mphE.v2;msrE	catB3.v2	arr-3	sul1;sul2	-	-	dfrA5	OXA-1;OXA-9.v1;TEM-1D.v1^	-	CTX-M-15	-	NDM-1	SHV-11^	35Q	OmpK35-25%	-	GyrA-83I;ParC-80I	-	-	wzi64	KL64	K64	OL2α.1	O2α
SanRaffaele68-21	Klebsiella pneumoniae	203	195515	500088	5883775	ST6668	ybt 9; ICEKp?	-	-	1	aac(6')-Ib'.v1;aadA*?	-	-	qnrS1	Mrx;mphA*	-	-	sul1;sul2	-	-	dfrA5	TEM-1D.v1^	-	-	-	KPC-2;NDM-1	SHV-11^	35Q	OmpK35-25%;OmpK36GD	-	GyrA-83I;ParC-80I	aph(3')-VI?-87%	OXA-9.v1?-42%;OXA-9.v2?-0%	wzi64	KL64	K64	OL2α.1	O2α
SanRaffaele68-24	Klebsiella pneumoniae	167	217228	729042	5899482	ST6668	ybt 9; ICEKp?	-	-	1	aac(6')-Ib'.v1;aadA*;armA	-	-	qnrS1	Mrx;mphA*;mphE.v2;msrE	-	-	sul1;sul2	-	-	dfrA5	-	-	-	-	KPC-2;NDM-1	SHV-11^	35Q	OmpK35-25%;OmpK36GD	-	GyrA-83I;ParC-80I	aph(3')-VI?-87%	OXA-9.v1*?-42%;OXA-9.v2?-0%;TEM-105?-0%;TEM-112?-46%	wzi64	KL64	K64	OL2α.1	O2α
SanRaffaele69-24	Klebsiella pneumoniae	227	184657	413616	5645186	ST147	ybt 10; ICEKp4	-	-	1	aadA2^;aph(3')-VI;armA	-	-	-	Mrx;mphA;mphE.v2*;msrE	-	-	sul1	tet(A).v1	-	dfrA12	-	-	CTX-M-15	-	NDM-1;OXA-48	SHV-11^	35Q	OmpK36GD	-	GyrA-83Y;GyrA-87A;ParC-80I	-	-	wzi420	KL10	K10	OL3α/β	O3αβ
SanRaffaele70-23-2	Klebsiella pneumoniae	186	187071	284600	5836846	ST6668	ybt 9; ICEKp?	-	-	1	aadA*;aadA5;armA	-	-	qnrS1	Mrx;mphA;mphE.v2;msrE	-	-	sul1;sul2	tet(A).v1	-	dfrA17;dfrA5	OXA-1;OXA-9.v1	-	CTX-M-15	-	NDM-1	SHV-11^	35Q	OmpK35-25%;OmpK36GD	-	GyrA-83I;ParC-80I	TEM-135.v2*?-0%;aac(6')-Ib-cr.v2?-0%	catB3.v1?-70%	wzi64	KL64	K64	OL2α.1	O2α
SanRaffaele71-24	Klebsiella pneumoniae	244	109491	457162	5923563	ST147	ybt 9; ICEKp3	iuc 1	rmp 1; KpVP-1 (incomplete) (truncated)	4	aac(6')-Ib'.v1;aadA*;aph3-Ia.v1^	-	-	-	-	-	-	sul2	-	-	-	OXA-9.v1	-	CTX-M-15	-	KPC-3	SHV-11^	35Q	OmpK35-25%	-	GyrA-83I;ParC-80I	-	-	wzi64	KL64	K64	OL2α.1	O2α
SanRaffaele7-24	Klebsiella pneumoniae	191	159661	759715	5823949	ST6668	ybt 9; ICEKp?	-	-	1	aac(6')-Ib'.v1;aadA*;aph(3')-VI;aph3-Ia.v1^;armA	-	-	qnrS1	Mrx;mphA*;mphE.v2;msrE	-	-	sul1;sul2	-	-	dfrA5	OXA-9.v1;TEM-1D.v1^	-	SHV-12	-	NDM-1	-	238S;240K;35Q	OmpK35-25%;OmpK36GD	-	GyrA-83I;ParC-80I	-	-	wzi64	KL64	K64	OL2α.1	O2α
SanRaffaele73-24-3	Klebsiella pneumoniae	154	214644	728832	5878894	ST6668	ybt 9; ICEKp?	-	-	1	aac(6')-Ib'.v1;aadA*;armA	-	-	qnrS1	Mrx;mphA*;mphE.v2;msrE	-	-	sul1;sul2	-	-	dfrA5	OXA-9.v1	-	-	-	KPC-2;NDM-1	SHV-11^	35Q	OmpK35-25%;OmpK36GD	-	GyrA-83I;ParC-80I	aph(3')-VI?-87%	TEM-105?-0%;TEM-112?-46%	wzi64	KL64	K64	OL2α.1	O2α
SanRaffaele75-22	Klebsiella pneumoniae	205	159026	557029	5881712	ST6668	ybt 9; ICEKp?	-	-	1	aadA*;aadA5;armA*	-	-	qnrS1	Mrx;mphA;mphE.v2;msrE	-	-	sul1;sul2	tet(A).v1	-	dfrA17;dfrA5	OXA-1;OXA-9.v1;TEM-1D.v1^	-	CTX-M-15	-	NDM-1	SHV-11^	35Q	OmpK35-25%;OmpK36GD	-	GyrA-83I;ParC-80I	aac(6')-Ib-cr.v2?-0%;aph(3')-VI?-87%	catB3.v1?-70%	wzi64	KL64	K64	OL2α.1	O2α
SanRaffaele75-24	Klebsiella pneumoniae	227	158795	339379	5782913	ST6668	ybt 9; ICEKp?	-	-	1	aph3-Ia.v1^;armA	-	-	qnrB1.v2^;qnrS1	Mrx;mphA*;mphE.v2;msrE	-	-	sul1;sul2	-	-	dfrA14.v2*;dfrA5	TEM-1D.v1^	-	CTX-M-15	-	NDM-1	SHV-11^	35Q	OmpK35-25%;OmpK36GD	-	GyrA-83I;ParC-80I	OXA-9.v1*-42%;aph(3')-VI?-87%	-	wzi64	KL64	K64	OL2α.1	O2α
SanRaffaele76-19-5	Klebsiella pneumoniae	188	198774	536906	5865355	ST147	ybt 9; ICEKp3	iuc 1	-	4	aac(6')-Ib-cr.v2;aadA*;aph(3')-VI	-	-	qnrS1	Mrx;mphA*;mphE.v2;msrE	catB3.v2	arr-3	sul1;sul2	-	-	dfrA5	OXA-1;OXA-9.v1;TEM-1D.v1^	-	CTX-M-15	-	NDM-1	SHV-11^	35Q	OmpK35-25%	MgrB-62%	GyrA-83I;ParC-80I	-	-	wzi64	KL64	K64	OL2α.1	O2α
SanRaffaele76-20-5	Klebsiella pneumoniae	395	102487	258608	5673359	ST147	ybt 17; ICEKp10	-	-	2	aadA*	-	-	-	ereA2*	cmlA5	arr-2	sul1*	-	-	-	TEM-1D.v1^	-	-	-	KPC-3	SHV-11^	35Q	-	PmrB-0%	GyrA-83Y;GyrA-87A;ParC-80I	OXA-9.v1*-42%	-	wzi420	KL10	K10	OL3α/β	O3αβ
SanRaffaele76-24	Klebsiella pneumoniae	168	194533	665074	5882054	ST6668	ybt 9; ICEKp?	-	-	1	aac(6')-Ib'.v1;aadA*;aph3-Ia.v1^;armA	-	-	qnrS1	Mrx;mphA*;mphE.v2;msrE	-	-	sul1;sul2	-	-	dfrA5	OXA-9.v1;TEM-1D.v1^	-	-	-	KPC-2;NDM-1	SHV-11^	35Q	OmpK35-25%;OmpK36GD	-	GyrA-83I;ParC-80I	aph(3')-VI?-87%	-	wzi64	KL64	K64	OL2α.1	O2α
SanRaffaele79-20	Klebsiella pneumoniae	207	198713	474423	5788031	ST6668	ybt 9; ICEKp?	-	-	1	aac(6')-Ib'.v1;aadA*;aph(3')-VI;aph3-Ia.v1^;armA	-	-	qnrS1	Mrx;mphA*;mphE.v2;msrE	-	-	sul1;sul2	-	-	dfrA5	OXA-9.v1;TEM-1D.v1^	-	-	-	NDM-1	SHV-11^	35Q	OmpK35-25%;OmpK36GD	-	GyrA-83I;ParC-80I	-	-	wzi64	KL64	K64	OL2α.1	O2α
SanRaffaele82-24-2	Klebsiella pneumoniae	319	252429	681574	5664195	ST6668	ybt 9; ICEKp?	-	-	1	aac(6')-Ib'.v1;aadA*	-	-	-	-	-	-	-	-	-	-	OXA-9.v1;TEM-1D.v1^	-	-	-	KPC-2	SHV-11^	35Q	OmpK35-25%;OmpK36GD	-	GyrA-83I;ParC-80I	-	-	wzi64	KL64	K64	OL2α.1	O2α
SanRaffaele8-24	Klebsiella pneumoniae	169	214711	718213	5825367	ST6668	ybt 9; ICEKp?	-	-	1	aac(6')-Ib'.v1;aadA*;aph(3')-VI;aph3-Ia.v1^;armA	-	-	qnrS1	Mrx;mphA*;mphE.v2;msrE	-	-	sul1;sul2	-	-	dfrA5	OXA-9.v1;TEM-1D.v1^	-	-	-	NDM-1	SHV-11^	35Q	OmpK35-25%;OmpK36GD	-	GyrA-83I;ParC-80I	-	-	wzi64	KL64	K64	OL2α.1	O2α
SanRaffaele84-24-2	Klebsiella pneumoniae	144	284355	666223	5670169	ST147	ybt 10; ICEKp4	-	-	1	aadA2^;aph(3')-VI;armA	-	-	-	Mrx;mphA;mphE.v2^;msrE	-	-	sul1	tet(A).v1	-	dfrA12	-	-	CTX-M-15	-	NDM-1;OXA-48	SHV-11^	35Q	OmpK36GD	-	GyrA-83Y;GyrA-87A;ParC-80I	-	-	wzi420	KL10	K10	OL3α/β	O3αβ
SanRaffaele87-22	Klebsiella pneumoniae	218	177659	959904	5810273	ST6668	ybt 9; ICEKp?	-	-	1	aac(6')-Ib-cr.v2;aadA*;aph(3')-VI	-	-	qnrS1	Mrx;mphA*;mphE.v2;msrE	catB3.v2	arr-3	sul1;sul2	-	-	dfrA5	OXA-1;OXA-9.v1;TEM-1D.v1^	-	CTX-M-15	-	NDM-1	SHV-11^	35Q	OmpK35-25%;OmpK36GD	-	GyrA-83I;ParC-80I	-	-	wzi64	KL64	K64	OL2α.1	O2α
SanRaffaele88-19-2	Klebsiella pneumoniae	171	230427	665524	5851971	ST147	ybt 9; ICEKp3	iuc 1	-	4	aac(6')-Ib-cr.v2;aadA*;aph(3')-VI	-	-	qnrS1	-	catB3.v2	arr-3	sul1;sul2	-	-	-	OXA-1;OXA-9.v1;TEM-1D.v1^	-	CTX-M-15	-	NDM-1	SHV-11^	35Q	OmpK35-25%	MgrB-51%	GyrA-83I;ParC-80I	-	-	wzi64	KL64	K64	OL2α.1	O2α
SanRaffaele88-23	Klebsiella pneumoniae	418	214727	536838	5793565	ST6668	ybt 9; ICEKp?	-	-	1	aac(6')-Ib'.v1;aadA*;aph(3')-VI	-	-	qnrS1	Mrx;mphA*;mphE.v2;msrE	-	-	sul1;sul2	-	-	dfrA5	OXA-9.v1;TEM-1D.v1^	-	-	-	NDM-1	SHV-11^	35Q	OmpK35-25%;OmpK36GD	-	GyrA-83I;ParC-80I	-	-	wzi64	KL64	K64	OL2α.1	O2α
SanRaffaele88-24	Klebsiella pneumoniae	144	262686	454636	5477893	ST6668	ybt 9; ICEKp?	-	-	1	aac(6')-Ib-cr.v2;aadA*;aph(3')-VI	-	-	qnrS1	-	catB3.v2	arr-3	sul1	-	-	-	OXA-1;OXA-9.v1;TEM-1D.v1^	-	CTX-M-15	-	NDM-1	SHV-11^	35Q	OmpK35-25%	-	GyrA-83I;ParC-80I	-	-	wzi64	KL64	K64	OL2α.1	O2α
SanRaffaele90-24-2	Klebsiella pneumoniae	156	278565	718219	5590533	ST6668	ybt 9; ICEKp?	-	-	1	aac(6')-Ib-cr.v2;aadA*;aph(3')-VI	-	-	qnrS1	-	catB3.v2	arr-3	sul1	-	-	-	OXA-1;OXA-9.v1;TEM-1D.v1^	-	CTX-M-15	-	NDM-1	SHV-11^	35Q	OmpK35-25%	-	GyrA-83I;ParC-80I	-	-	wzi64	KL64	K64	OL2α.1	O2α
SanRaffaele94-23-2	Klebsiella pneumoniae	208	167165	319409	5785495	ST6668	ybt 9; ICEKp?	-	-	1	aac(6')-Ib-cr.v2;aph3-Ia.v1^	-	-	qnrS1	Mrx;mphA*	catB3.v2	arr-3	sul1	-	-	dfrA5	OXA-1*	-	CTX-M-15	-	NDM-1	SHV-11^	35Q	OmpK35-25%;OmpK36GD	-	GyrA-83I;ParC-80I	-	aph(3')-VI?-0%;aph(3')-VI?-42%	wzi64	KL64	K64	OL2α.1	O2α
SanRaffaele95-24	Klebsiella pneumoniae	162	222318	733291	5787664	ST6668	ybt 9; ICEKp?	-	-	1	aph3-Ia.v1^;armA	-	-	qnrB1.v2^;qnrS1	Mrx;mphA*;mphE.v2;msrE	-	-	sul1;sul2	-	-	dfrA14.v2*;dfrA5	TEM-1D.v1^	-	CTX-M-15	-	NDM-1	SHV-11^	35Q	OmpK35-25%;OmpK36GD	-	GyrA-83I;ParC-80I	OXA-9.v1*-42%;aph(3')-VI?-87%	-	wzi64	KL64	K64	OL2α.1	O2α
SanRaffaele96-23	Klebsiella pneumoniae	176	214675	959892	5781091	ST6668	ybt 9; ICEKp?	-	-	1	aac(6')-Ib-cr.v2;aph3-Ia.v1^	-	-	qnrS1	Mrx;mphA*	catB3.v2	arr-3	sul1	-	-	dfrA5	OXA-1	-	CTX-M-15	-	NDM-1	SHV-11^	35Q	OmpK35-25%;OmpK36GD	-	GyrA-83I;ParC-80I	-	aph(3')-VI?-0%;aph(3')-VI?-42%	wzi64	KL64	K64	OL2α.1	O2α
SanRaffaele96-24	Klebsiella pneumoniae	163	212577	669240	5652195	ST147	ybt 10; ICEKp4	-	-	1	aadA2^;aph(3')-VI;armA	-	-	-	Mrx;mphA;mphE.v2^;msrE	-	-	sul1	tet(A).v1	-	dfrA12	-	-	CTX-M-15	-	NDM-1;OXA-48	SHV-11^	35Q	OmpK36GD	-	GyrA-83Y;GyrA-87A;ParC-80I	-	-	wzi420	KL10	K10	OL3α/β	O3αβ
SanRaffaele98-24	Klebsiella pneumoniae	177	254240	670513	5676431	ST147	ybt 10; ICEKp4	-	-	1	aadA2^;aph(3')-VI;armA	-	-	-	Mrx;mphA;mphE.v2^;msrE	-	-	sul1	tet(A).v1	-	dfrA12	-	-	CTX-M-15	-	NDM-1;OXA-48	SHV-11^	35Q	OmpK36GD	-	GyrA-83Y;GyrA-87A;ParC-80I	-	-	wzi420	KL10	K10	OL3α/β	O3αβ
SanRaffaele99-23	Klebsiella pneumoniae	163	214711	960424	5838333	ST6668	ybt 9; ICEKp?	-	-	1	aac(6')-Ib'.v1;aadA*?;aph3-Ia.v1^;armA	-	-	-	Mrx;mphA*;mphE.v2;msrE	-	-	sul1;sul2	-	-	dfrA5	-	-	-	-	KPC-2;NDM-1	SHV-11^	35Q	OmpK35-25%;OmpK36GD	-	GyrA-83I;ParC-80I	-	OXA-9.v1?-42%;OXA-9.v2*?-0%;TEM-105?-0%;TEM-122*?-58%	wzi64	KL64	K64	OL2α.1	O2α
SRR12518017	Klebsiella pneumoniae	130	309892	761016	5865975	ST147	ybt 9; ICEKp3	iuc 1	rmp 1; KpVP-1	4	aac(6')-Ib-cr.v2;aadA*;aph(3')-VI;armA*	-	-	qnrS1	Mrx;mphA*;mphE.v2;msrE	catB3.v2	arr-3	sul1;sul2	-	-	dfrA5	OXA-1;OXA-9.v1;TEM-1D.v1^	-	CTX-M-15	-	NDM-1	SHV-11^	35Q	OmpK35-25%	-	GyrA-83I;ParC-80I	-	-	wzi64	KL64	K64	OL2α.1	O2α
SRR12518018	Klebsiella pneumoniae	135	391610	729951	5859901	ST147	ybt 9; ICEKp3	iuc 1	rmp 1; KpVP-1 (truncated)	4	aac(6')-Ib'.v1;aac(6')-Ib-cr.v2;aadA*;aph(3')-VI	-	-	qnrS1	Mrx;mphA*;mphE.v2;msrE*	catB3.v2	arr-3	sul1;sul2	-	-	-	OXA-1;OXA-9.v1;TEM-1D.v1^	-	CTX-M-15	-	NDM-1	SHV-11^	35Q	OmpK35-25%	-	GyrA-83I;ParC-80I	-	armA?-0%	wzi64	KL64	K64	OL2α.1	O2α
SRR12518019	Klebsiella pneumoniae	122	251034	760772	5821307	ST147	ybt 9; ICEKp3	iuc 1	rmp 1; KpVP-1	4	aac(6')-Ib-cr.v2;aph(3')-VI;armA*	-	-	qnrS1	Mrx;mphA*;mphE.v2;msrE	-	arr-3	sul1;sul2	-	-	dfrA5	-	-	CTX-M-15	-	NDM-1	SHV-11^	35Q	OmpK35-25%	-	GyrA-83I;ParC-80I	-	-	wzi64	KL64	K64	OL2α.1	O2α
SRR12518020	Klebsiella pneumoniae	148	309892	960603	5869544	ST147	ybt 9; ICEKp3	iuc 1	rmp 1; KpVP-1	4	aac(6')-Ib-cr.v2;aadA*;aph(3')-VI;aph3-Ia.v1^;armA	-	-	qnrS1	Mrx;mphA*;mphE.v2;msrE	catB3.v2	arr-3	sul1;sul2	-	-	dfrA5	OXA-1;OXA-9.v1;TEM-1D.v1^	-	CTX-M-15	-	NDM-1	SHV-11^	35Q	OmpK35-25%	-	GyrA-83I;ParC-80I	-	-	wzi64	KL64	K64	OL2α.1	O2α
SRR12518021	Klebsiella pneumoniae	140	232186	1013344	5958178	ST147	ybt 9; ICEKp3	iuc 1	rmp 1; KpVP-1 (truncated)	4	aac(6')-Ib-cr.v2;aadA*;aph(3')-VI;aph3-Ia.v1^;armA	-	-	qnrS1	Mrx;mphA*;mphE.v2;msrE	catB3.v2	arr-3	sul1;sul2	-	-	dfrA5	OXA-1;OXA-9.v1;TEM-1D.v1^	-	CTX-M-15	-	NDM-1	SHV-11^	35Q	OmpK35-25%	-	GyrA-83I;ParC-80I	-	-	wzi64	KL64	K64	OL2α.1	O2α
SRR12518022	Klebsiella pneumoniae	113	216287	1012230	5834524	ST147	ybt 9; ICEKp3	iuc 1	rmp 1; KpVP-1	4	aac(6')-Ib-cr.v2;aph(3')-VI;aph3-Ia.v1^;armA	-	-	qnrS1	Mrx;mphA*;mphE.v2;msrE	catB3.v2	arr-3	sul1;sul2	-	-	dfrA5	OXA-1	-	CTX-M-15	-	NDM-1	SHV-11^	35Q	OmpK35-25%	-	GyrA-83I;ParC-80I	-	-	wzi64	KL64	K64	OL2α.1	O2α
SRR12518023	Klebsiella pneumoniae	142	309892	960603	5868718	ST147	ybt 9; ICEKp3	iuc 1	rmp 1; KpVP-1	4	aac(6')-Ib-cr.v2;aadA*;aph(3')-VI;aph3-Ia.v1^;armA	-	-	qnrS1	Mrx;mphA*;mphE.v2;msrE	catB3.v2	arr-3	sul1;sul2	-	-	dfrA5	OXA-1;OXA-9.v1;TEM-1D.v1^	-	CTX-M-15	-	NDM-1	SHV-11^	35Q	OmpK35-25%	-	GyrA-83I;ParC-80I	-	-	wzi64	KL64	K64	OL2α.1	O2α
SRR12518024	Klebsiella pneumoniae	132	385847	1012007	5866696	ST147	ybt 9; ICEKp3	iuc 1	rmp 1; KpVP-1	4	aac(6')-Ib-cr.v2*;aadA*;aph(3')-VI;aph3-Ia.v1^;armA	-	-	qnrS1	Mrx;mphA*;mphE.v2;msrE	catB3.v2	arr-3	sul1;sul2	-	-	dfrA5	OXA-1;OXA-9.v1;TEM-1D.v1^	-	CTX-M-15	-	NDM-1	SHV-11^	35Q	OmpK35-25%	-	GyrA-83I;ParC-80I	-	-	wzi64	KL64	K64	OL2α.1	O2α
SRR12518025	Klebsiella pneumoniae	139	309892	760794	5866363	ST147	ybt 9; ICEKp3	iuc 1	rmp 1; KpVP-1	4	aac(6')-Ib-cr.v2;aadA*;aph(3')-VI;armA*	-	-	qnrS1	Mrx;mphA*;mphE.v2;msrE	catB3.v2	arr-3	sul1;sul2	-	-	dfrA5	OXA-1;OXA-9.v1;TEM-1D.v1^	-	CTX-M-15	-	NDM-1	SHV-11^	35Q	OmpK35-25%	-	GyrA-83I;ParC-80I	-	-	wzi64	KL64	K64	OL2α.1	O2α
SRR12518026	Klebsiella pneumoniae	123	325948	1012261	5865056	ST147	ybt 9; ICEKp3	iuc 1	-	4	aac(6')-Ib'.v1;aadA*;aph(3')-VI;aph3-Ia.v1^;armA	-	-	qnrS1	Mrx;mphA*;mphE.v2;msrE	catB3.v2	arr-3	sul1;sul2	-	-	dfrA5	OXA-1;OXA-9.v1;TEM-1D.v1^	-	CTX-M-15	-	NDM-1	SHV-11^	35Q	OmpK35-25%	-	GyrA-83I;ParC-80I	-	-	wzi64	KL64	K64	OL2α.1	O2α
SRR12518027	Klebsiella pneumoniae	136	231338	761185	5874674	ST147	ybt 9; ICEKp3	iuc 1	rmp 1; KpVP-1	4	aac(6')-Ib'.v1;aadA*;aph(3')-VI;aph3-Ia.v1^;armA	-	-	qnrS1	Mrx;mphA*;mphE.v2;msrE	catB3.v2	arr-3	sul1;sul2	-	-	dfrA5	OXA-1;OXA-9.v1;TEM-1D.v1^	-	CTX-M-15	-	NDM-1	SHV-11^	35Q	OmpK35-25%	-	GyrA-83I;ParC-80I	-	-	wzi64	KL64	K64	OL2α.1	O2α
SRR12518028	Klebsiella pneumoniae	131	385847	1012320	5868888	ST147	ybt 9; ICEKp3	iuc 1	rmp 1; KpVP-1	4	aac(6')-Ib-cr.v2;aadA*;aph(3')-VI;aph3-Ia.v1^;armA	-	-	qnrS1	Mrx;mphA*;mphE.v2;msrE	catB3.v2	arr-3	sul1;sul2	-	-	dfrA5	OXA-1;OXA-9.v1;TEM-1D.v1^	-	CTX-M-15	-	NDM-1	SHV-11^	35Q	OmpK35-25%	-	GyrA-83I;ParC-80I	-	-	wzi64	KL64	K64	OL2α.1	O2α
SRR12518029	Klebsiella pneumoniae	147	214923	1013344	5857614	ST147	ybt 9; ICEKp3	iuc 1	rmp 1; KpVP-1	4	aac(6')-Ib-cr.v2;aadA*;aph(3')-VI;aph3-Ia.v1^;armA	-	-	qnrS1	Mrx;mphA*;mphE.v2;msrE	catB3.v2	arr-3	sul1;sul2	-	-	dfrA5	OXA-1;OXA-9.v1;TEM-1D.v1^	-	CTX-M-15	-	NDM-1	SHV-11^	35Q	OmpK35-25%	-	GyrA-83I;ParC-80I	-	-	wzi64	KL64	K64	OL2α.1	O2α
SRR12518030	Klebsiella pneumoniae	118	230543	1012980	5806776	ST147	ybt 9; ICEKp3	iuc 1	rmp 1; KpVP-1 (truncated)	4	aac(6')-Ib-cr.v2;aadA*;aph(3')-VI	-	-	qnrS1	-	catB3.v2	arr-3	sul1;sul2	-	-	-	OXA-1;OXA-9.v1;TEM-1D.v1^	-	CTX-M-15	-	NDM-1	SHV-11^	35Q	OmpK35-25%	-	GyrA-83I;ParC-80I	-	-	wzi64	KL64	K64	OL2α.1	O2α
SRR12518031	Klebsiella pneumoniae	144	331691	1012935	5872925	ST147	ybt 9; ICEKp3	iuc 1	rmp 1; KpVP-1	4	aac(6')-Ib'.v1;aadA*;aph(3')-VI;aph3-Ia.v1^;armA	-	-	qnrS1	Mrx;mphA*;mphE.v2;msrE	catB3.v2	arr-3	sul1;sul2	-	-	dfrA5	OXA-1;OXA-9.v1;TEM-1D.v1^	-	CTX-M-15	-	NDM-1	SHV-11^	35Q	OmpK35-25%	-	GyrA-83I;ParC-80I	-	-	wzi64	KL64	K64	OL2α.1	O2α
SRR12518032	Klebsiella pneumoniae	117	392047	1012261	5868837	ST147	ybt 9; ICEKp3	iuc 1	rmp 1; KpVP-1	4	aac(6')-Ib-cr.v2*;aadA*;aph(3')-VI;aph3-Ia.v1^;armA	-	-	qnrS1	Mrx;mphA*;mphE.v2;msrE	catB3.v2	arr-3	sul1;sul2	-	-	dfrA5	OXA-1;OXA-9.v1;TEM-1D.v1^	-	CTX-M-15	-	NDM-1	SHV-11^	35Q	OmpK35-25%	-	GyrA-83I;ParC-80I	-	-	wzi64	KL64	K64	OL2α.1	O2α
SRR12518033	Klebsiella pneumoniae	149	216304	1013344	5874732	ST147	ybt 9; ICEKp3	iuc 1	rmp 1; KpVP-1	4	aac(6')-Ib-cr.v2;aadA*;aph(3')-VI;aph3-Ia.v1^;armA	-	-	qnrS1	Mrx;mphA*;mphE.v2;msrE	catB3.v2	arr-3	sul1;sul2	-	-	dfrA5	OXA-1;OXA-9.v1;TEM-1D.v1^	-	CTX-M-15	-	NDM-1	SHV-11^	35Q	OmpK35-25%	-	GyrA-83I;ParC-80I	-	-	wzi64	KL64	K64	OL2α.1	O2α
SRR12518034	Klebsiella pneumoniae	127	392015	1012228	5868313	ST147	ybt 9; ICEKp3	iuc 1	rmp 1; KpVP-1	4	aac(6')-Ib-cr.v2;aadA*;aph(3')-VI;aph3-Ia.v1^;armA	-	-	qnrS1	Mrx;mphA*;mphE.v2;msrE	catB3.v2	arr-3	sul1;sul2	-	-	dfrA5	OXA-1;OXA-9.v1;TEM-1D.v1^	-	CTX-M-15	-	NDM-1	SHV-11^	35Q	OmpK35-25%	-	GyrA-83I;ParC-80I	-	-	wzi64	KL64	K64	OL2α.1	O2α
SRR12518035	Klebsiella pneumoniae	147	392014	1011866	5881183	ST147	ybt 9; ICEKp3	iuc 1	rmp 1; KpVP-1	4	aac(6')-Ib-cr.v2;aadA*;aph(3')-VI;aph3-Ia.v1^;armA	-	-	qnrS1	Mrx;mphA*;mphE.v2;msrE	catB3.v2	arr-3	sul1;sul2	-	-	dfrA5	OXA-1;OXA-9.v1;TEM-1D.v1^	-	CTX-M-15	-	NDM-1	SHV-11^	35Q	OmpK35-25%	-	GyrA-83I;ParC-80I	-	-	wzi64	KL64	K64	OL2α.1	O2α
SRR12518036	Klebsiella pneumoniae	129	385847	1012007	5877857	ST147	ybt 9; ICEKp3	iuc 1	rmp 1; KpVP-1	4	aac(6')-Ib-cr.v2;aadA*;aph(3')-VI;aph3-Ia.v1^;armA	-	-	qnrS1	Mrx;mphA*;mphE.v2;msrE	catB3.v2	arr-3	sul1;sul2	-	-	dfrA5	OXA-1;OXA-9.v1;TEM-1D.v1^	-	CTX-M-15	-	NDM-1	SHV-11^	35Q	OmpK35-25%	-	GyrA-83I;ParC-80I	-	-	wzi64	KL64	K64	OL2α.1	O2α
SRR12518037	Klebsiella pneumoniae	154	309892	1012007	5909763	ST147	ybt 9; ICEKp3	iuc 1	rmp 1; KpVP-1	4	aac(6')-Ib-cr.v2;aadA*;aph(3')-VI;aph3-Ia.v1^;armA	-	-	qnrS1	Mrx;mphA*;mphE.v2;msrE	catB3.v2	arr-3	sul1;sul2	-	-	dfrA5	OXA-1;OXA-9.v1;TEM-1D.v1^	-	CTX-M-15	-	NDM-1	SHV-11^	35Q	OmpK35-25%	-	GyrA-83I;ParC-80I	-	-	wzi64	KL64	K64	OL2α.1	O2α
SRR12518038	Klebsiella pneumoniae	130	255593	1013344	5869083	ST147	ybt 9; ICEKp3	iuc 1	rmp 1; KpVP-1	4	aac(6')-Ib'.v1;aadA*;aph(3')-VI;aph3-Ia.v1^;armA	-	-	qnrS1	Mrx;mphA*;mphE.v2;msrE	catB3.v2	arr-3	sul1;sul2	-	-	dfrA5	OXA-1;OXA-9.v1;TEM-1D.v1^	-	CTX-M-15	-	NDM-1	SHV-11^	35Q	OmpK35-25%	-	GyrA-83I;ParC-80I	-	-	wzi64	KL64	K64	OL2α.1	O2α
SRR12518039	Klebsiella pneumoniae	145	391609	1012261	5884842	ST147	ybt 9; ICEKp3	iuc 1	rmp 1; KpVP-1	4	aac(6')-Ib'.v1;aadA*;aph(3')-VI;aph3-Ia.v1^;armA	-	-	qnrS1	Mrx;mphA*;mphE.v2;msrE	catB3.v2	arr-3	sul1;sul2	-	-	dfrA5	OXA-1;OXA-9.v1;TEM-1D.v1^	-	CTX-M-15	-	NDM-1	SHV-11^	35Q	OmpK35-25%	-	GyrA-83I;ParC-80I	-	-	wzi64	KL64	K64	OL2α.1	O2α
SRR12518040	Klebsiella pneumoniae	130	385263	1013344	5880092	ST147	ybt 9; ICEKp3	iuc 1	rmp 1; KpVP-1	4	aac(6')-Ib'.v1;aadA*;aph(3')-VI;aph3-Ia.v1^;armA	-	-	qnrS1	Mrx;mphA*;mphE.v2;msrE	catB3.v2	arr-3	sul1;sul2	-	-	dfrA5	OXA-1;OXA-9.v1;TEM-1D.v1^	-	CTX-M-15	-	NDM-1	SHV-11^	35Q	OmpK35-25%	-	GyrA-83I;ParC-80I	-	-	wzi64	KL64	K64	OL2α.1	O2α
SRR12518041	Klebsiella pneumoniae	202	120193	543311	5927941	ST147	ybt 9; ICEKp3	iuc 1	rmp 1; KpVP-1 (truncated)	4	aac(6')-Ib-cr.v2;aadA*;aph(3')-VI;aph3-Ia.v1^	-	-	qnrS1	Mrx;mphA*;mphE.v2;msrE	catB3.v2	arr-3	sul1;sul2	-	-	dfrA5	OXA-1;OXA-9.v1;TEM-1D.v1^	-	CTX-M-15	-	NDM-1	SHV-11^	35Q	OmpK35-25%	-	GyrA-83I;ParC-80I	-	armA*?-0%	wzi64	KL64	K64	OL2α.1	O2α
SRR12518042	Klebsiella pneumoniae	132	309892	960594	5830651	ST147	ybt 9; ICEKp3	iuc 1	rmp 1; KpVP-1	4	aac(6')-Ib-cr.v2;aph(3')-VI;aph3-Ia.v1^;armA	-	-	qnrS1	Mrx;mphA*;mphE.v2;msrE	catB3.v2	arr-3	sul1;sul2	-	-	dfrA5	OXA-1	-	CTX-M-15	-	NDM-1	SHV-11^	35Q	OmpK35-25%	-	GyrA-83I;ParC-80I	-	-	wzi64	KL64	K64	OL2α.1	O2α
SRR12518043	Klebsiella pneumoniae	126	391610	1012261	5871995	ST147	ybt 9; ICEKp3	iuc 1	rmp 1; KpVP-1	4	aac(6')-Ib'.v1;aadA*;aph(3')-VI;aph3-Ia.v1^;armA	-	-	qnrS1	Mrx;mphA*;mphE.v2;msrE	catB3.v2	arr-3	sul1;sul2	-	-	dfrA5	OXA-1;OXA-9.v1;TEM-1D.v1^	-	CTX-M-15	-	NDM-1	SHV-11^	35Q	OmpK35-25%	-	GyrA-83I;ParC-80I	-	-	wzi64	KL64	K64	OL2α.1	O2α
SRR12518044	Klebsiella pneumoniae	122	325861	1013344	5871625	ST147	ybt 9; ICEKp3	iuc 1	rmp 1; KpVP-1	4	aac(6')-Ib'.v1;aadA*;aph(3')-VI;aph3-Ia.v1^;armA	-	-	qnrS1	Mrx;mphA*;mphE.v2;msrE	catB3.v2	arr-3	sul1;sul2	-	-	dfrA5	OXA-1;OXA-9.v1;TEM-1D.v1^	-	CTX-M-15	-	NDM-1	SHV-11^	35Q	OmpK35-25%	-	GyrA-83I;ParC-80I	-	-	wzi64	KL64	K64	OL2α.1	O2α
SRR12518045	Klebsiella pneumoniae	116	392047	1013344	5863010	ST147	ybt 9; ICEKp3	iuc 1	rmp 1; KpVP-1	4	aac(6')-Ib'.v1;aadA*;aph3-Ia.v1^;armA	-	-	qnrS1	Mrx;mphA*;mphE.v2;msrE	catB3.v2	arr-3	sul1;sul2	-	-	dfrA5	OXA-1;OXA-9.v1;TEM-1D.v1^	-	CTX-M-15	-	NDM-1	SHV-11^	35Q	OmpK35-25%	-	GyrA-83I;ParC-80I	-	-	wzi64	KL64	K64	OL2α.1	O2α
SRR12518046	Klebsiella pneumoniae	130	325902	1013344	5849234	ST147	ybt 9; ICEKp3	iuc 1	rmp 1; KpVP-1 (truncated)	4	aac(6')-Ib-cr.v2;aadA*;aph(3')-VI;armA	-	-	qnrS1	Mrx;mphA*;mphE.v2;msrE	catB3.v2	arr-3	sul1;sul2	-	-	dfrA5	OXA-1;OXA-9.v1;TEM-1D.v1^	-	CTX-M-15	-	NDM-1	SHV-11^	35Q	OmpK35-25%	-	GyrA-83I;ParC-80I	-	-	wzi64	KL64	K64	OL2α.1	O2α
SRR12518047	Klebsiella pneumoniae	178	164075	639908	5893906	ST147	ybt 9; ICEKp3	iuc 1	rmp 1; KpVP-1 (truncated)	4	aac(6')-Ib'.v1;aadA*;aph(3')-VI;aph3-Ia.v1^	-	-	qnrS1	Mrx;mphA*;mphE.v2;msrE	catB3.v2	arr-3	sul1;sul2	-	-	dfrA5	OXA-1;OXA-9.v1	-	CTX-M-15	-	NDM-1	SHV-11^	35Q	OmpK35-25%	-	GyrA-83I;ParC-80I	-	TEM-135.v2*?-78%	wzi64	KL64	K64	OL2α.1	O2α
SRR12518048	Klebsiella pneumoniae	105	309924	1012230	5835493	ST147	ybt 9; ICEKp3	iuc 1	rmp 1; KpVP-1	4	aac(6')-Ib-cr.v2;aph(3')-VI;aph3-Ia.v1^;armA	-	-	qnrS1	Mrx;mphA*;mphE.v2;msrE	catB3.v2	arr-3	sul1;sul2	-	-	dfrA5	OXA-1	-	CTX-M-15	-	NDM-1	SHV-11^	35Q	OmpK35-25%	-	GyrA-83I;ParC-80I	-	-	wzi64	KL64	K64	OL2α.1	O2α
SRR12518049	Klebsiella pneumoniae	166	175818	1008269	5826409	ST147	ybt 9; ICEKp3	iuc 1	-	4	aac(6')-Ib-cr.v2;aadA*;aph(3')-VI;aph3-Ia.v1^	-	-	qnrS1	Mrx;mphA*;mphE.v2;msrE	catB3.v2	arr-3	sul1;sul2	-	-	dfrA5	OXA-1;OXA-9.v1;TEM-1D.v1^	-	CTX-M-15	-	NDM-1	SHV-11^	35Q	OmpK35-25%	-	GyrA-83I;ParC-80I	-	armA?-0%	wzi64	KL64	K64	OL2α.1	O2α
SRR12518050	Klebsiella pneumoniae	140	213226	1012239	5864809	ST147	ybt 9; ICEKp3	iuc 1	rmp 1; KpVP-1 (truncated)	4	aac(6')-Ib'.v1;aadA*;aph(3')-VI;armA	-	-	qnrS1	Mrx;mphA*;mphE.v2;msrE	catB3.v2	arr-3	sul1;sul2	-	-	dfrA5	OXA-1;OXA-9.v1;TEM-1D.v1^	-	CTX-M-15	-	NDM-1	SHV-11^	35Q	OmpK35-25%	-	GyrA-83I;ParC-80I	-	-	wzi64	KL64	K64	OL2α.1	O2α
SRR12518051	Klebsiella pneumoniae	148	214923	1013344	5866829	ST147	ybt 9; ICEKp3	iuc 1	rmp 1; KpVP-1 (truncated)	4	aac(6')-Ib'.v1;aadA*;aph(3')-VI;armA	-	-	qnrS1	Mrx;mphA*;mphE.v2;msrE	catB3.v2	arr-3	sul1;sul2	-	-	dfrA5	OXA-1;OXA-9.v1;TEM-1D.v1^	-	CTX-M-15	-	NDM-1	SHV-11^	35Q	OmpK35-25%	-	GyrA-83I;ParC-80I	-	-	wzi64	KL64	K64	OL2α.1	O2α
SRR12518052	Klebsiella pneumoniae	183	118425	337385	5847928	ST147	ybt 9; ICEKp3	iuc 1	-	4	aac(6')-Ib-cr.v2;aadA*;aph(3')-VI;aph3-Ia.v1^;armA*	-	-	qnrS1	Mrx;mphA*;mphE.v2;msrE	catB3.v2	arr-3	sul1;sul2	-	-	dfrA5	OXA-1;OXA-9.v1;TEM-1D.v1^	-	CTX-M-15	-	NDM-1	SHV-11^	35Q	OmpK35-25%	-	GyrA-83I;ParC-80I	-	-	wzi64	KL64	K64	OL2α.1	O2α
SRR12518053	Klebsiella pneumoniae	165	190938	960635	5897444	ST147	ybt 9; ICEKp3	iuc 1	rmp 1; KpVP-1 (truncated)	4	aac(6')-Ib-cr.v2;aadA*;aph(3')-VI;aph3-Ia.v1^;armA	-	-	qnrS1	Mrx;mphA*;mphE.v2;msrE	catB3.v2	arr-3	sul1;sul2	-	-	dfrA5	OXA-1;OXA-9.v1;TEM-135.v2*	-	CTX-M-15	-	NDM-1	SHV-11^	35Q	OmpK35-25%	-	GyrA-83I;ParC-80I	-	-	wzi64	KL64	K64	OL2α.1	O2α
SRR12518054	Klebsiella pneumoniae	126	383384	1011852	5871906	ST147	ybt 9; ICEKp3	iuc 1	rmp 1; KpVP-1	4	aac(6')-Ib'.v1;aadA*;aph(3')-VI;aph3-Ia.v1^;armA	-	-	qnrS1	Mrx;mphA*;mphE.v2;msrE	catB3.v2	arr-3	sul1;sul2	-	-	dfrA5	OXA-1;OXA-9.v1;TEM-1D.v1^	-	CTX-M-15	-	NDM-1	SHV-11^	35Q	OmpK35-25%	-	GyrA-83I;ParC-80I	-	-	wzi64	KL64	K64	OL2α.1	O2α
SRR12518055	Klebsiella pneumoniae	163	190804	760093	5897716	ST147	ybt 9; ICEKp3	iuc 1	rmp 1; KpVP-1 (truncated)	4	aac(6')-Ib-cr.v2;aadA*;aph(3')-VI;aph3-Ia.v1^;armA	-	-	qnrS1	Mrx;mphA*;mphE.v2;msrE	catB3.v2	arr-3	sul1;sul2	-	-	dfrA5	OXA-1;OXA-9.v1	-	CTX-M-15	-	NDM-1	SHV-11^	35Q	OmpK35-25%	-	GyrA-83I;ParC-80I	TEM-135.v2*?-0%	-	wzi64	KL64	K64	OL2α.1	O2α
SRR12518056	Klebsiella pneumoniae	131	251066	762131	5872847	ST147	ybt 9; ICEKp3	iuc 1	rmp 1; KpVP-1	4	aac(6')-Ib'.v1;aadA*;aph(3')-VI;aph3-Ia.v1^;armA	-	-	qnrS1	Mrx;mphA*;mphE.v2;msrE	catB3.v2	arr-3	sul1;sul2	-	-	dfrA5	OXA-1;OXA-9.v1;TEM-1D.v1^	-	CTX-M-15	-	NDM-1	SHV-11^	35Q	OmpK35-25%	-	GyrA-83I;ParC-80I	-	-	wzi64	KL64	K64	OL2α.1	O2α
SRR12518057	Klebsiella pneumoniae	143	391610	1012261	5908096	ST147	ybt 9; ICEKp3	iuc 1	rmp 1; KpVP-1	4	aac(6')-Ib-cr.v2;aadA*;aph(3')-VI;aph3-Ia.v1^;armA	-	-	qnrS1	Mrx;mphA*;mphE.v2;msrE	catB3.v2	arr-3	sul1;sul2	-	-	dfrA5	OXA-1;OXA-9.v1	-	CTX-M-15	-	NDM-1	SHV-11^	35Q	OmpK35-25%	-	GyrA-83I;ParC-80I	-	TEM-135.v2?-0%;TEM-238?-41%	wzi64	KL64	K64	OL2α.1	O2α
SRR12518058	Klebsiella pneumoniae	137	391056	992449	5865668	ST147	ybt 9; ICEKp3	iuc 1	rmp 1; KpVP-1 (truncated)	4	aac(6')-Ib-cr.v2;aadA*;aph(3')-VI	-	-	qnrS1	Mrx;mphA*;mphE.v2;msrE	catB3.v2	arr-3	sul1;sul2	-	-	dfrA5	OXA-1;OXA-9.v1;TEM-1D.v1^	-	CTX-M-15	-	NDM-1	SHV-11^	35Q	OmpK35-25%	-	GyrA-83I;ParC-80I	-	armA?-0%	wzi64	KL64	K64	OL2α.1	O2α
SRR12518059	Klebsiella pneumoniae	191	126535	542729	5895671	ST147	ybt 9; ICEKp3	iuc 1	rmp 1; KpVP-1 (truncated)	4	aac(6')-Ib-cr.v2;aadA*;aph(3')-VI;aph3-Ia.v1^;armA	-	-	qnrS1	Mrx;mphA*;mphE.v2;msrE	catB3.v2	arr-3	sul1;sul2	-	-	dfrA5	OXA-1;OXA-9.v1	-	CTX-M-15	-	NDM-1	SHV-11^	35Q	OmpK35-25%	-	GyrA-83I;ParC-80I	-	TEM-135.v2*?-78%	wzi64	KL64	K64	OL2α.1	O2α
SRR12518060	Klebsiella pneumoniae	145	309924	1013344	5960454	ST147	ybt 9; ICEKp3	iuc 1	rmp 1; KpVP-1	4	aac(6')-Ib'.v1;aadA*;aph(3')-VI;aph3-Ia.v1^;armA	-	-	qnrS1	Mrx;mphA*;mphE.v2;msrE	catB3.v2	arr-3	sul1;sul2	-	-	dfrA5	OXA-1;OXA-9.v1;TEM-1D.v1^	-	CTX-M-15	-	NDM-1	SHV-11^	35Q	OmpK35-25%	MgrB-4%	GyrA-83I;ParC-80I	-	-	wzi64	KL64	K64	OL2α.1	O2α
SRR12518061	Klebsiella pneumoniae	184	137995	684114	5858019	ST147	ybt 9; ICEKp3	iuc 1	rmp 1; KpVP-1 (truncated)	4	aac(6')-Ib-cr.v2;aadA*;aph(3')-VI;aph3-Ia.v1^	-	-	qnrS1	Mrx;mphA*;mphE.v2;msrE	catB3.v2	arr-3	sul1;sul2	-	-	dfrA5	OXA-1;OXA-9.v1;TEM-1D.v1^	-	CTX-M-15	-	NDM-1	SHV-11^	35Q	OmpK35-25%	-	GyrA-83I;ParC-80I	-	armA?-0%	wzi64	KL64	K64	OL2α.1	O2α
SRR12518062	Klebsiella pneumoniae	133	392014	1013090	5878904	ST147	ybt 9; ICEKp3	iuc 1	rmp 1; KpVP-1	4	aac(6')-Ib-cr.v2;aadA*;aph(3')-VI;aph3-Ia.v1^;armA	-	-	qnrS1	Mrx;mphA*;mphE.v2;msrE	catB3.v2	arr-3	sul1;sul2	-	-	dfrA5	OXA-1;OXA-9.v1;TEM-1D.v1^	-	CTX-M-15	-	NDM-1	SHV-11^	35Q	OmpK35-25%	-	GyrA-83I;ParC-80I	-	-	wzi64	KL64	K64	OL2α.1	O2α
SRR12518063	Klebsiella pneumoniae	148	309892	729256	5873270	ST147	ybt 9; ICEKp3	iuc 1	rmp 1; KpVP-1	4	aac(6')-Ib-cr.v2;aadA*;aph(3')-VI;aph3-Ia.v1^;armA*	-	-	qnrS1	Mrx;mphA*;mphE.v2;msrE	catB3.v2	arr-3	sul1;sul2	-	-	dfrA5	OXA-1;OXA-9.v1;TEM-1D.v1^	-	CTX-M-15	-	NDM-1	SHV-11^	35Q	OmpK35-25%	-	GyrA-83I;ParC-80I	-	-	wzi64	KL64	K64	OL2α.1	O2α
SRR12518064	Klebsiella pneumoniae	130	383219	1012007	5868801	ST147	ybt 9; ICEKp3	iuc 1	rmp 1; KpVP-1	4	aac(6')-Ib-cr.v2;aadA*;aph(3')-VI;aph3-Ia.v1^;armA	-	-	qnrS1	Mrx;mphA*;mphE.v2;msrE	catB3.v2	arr-3	sul1;sul2	-	-	dfrA5	OXA-1;OXA-9.v1;TEM-1D.v1^	-	CTX-M-15	-	NDM-1	SHV-11^	35Q	OmpK35-25%	-	GyrA-83I;ParC-80I	-	-	wzi64	KL64	K64	OL2α.1	O2α
SRR12785638	Klebsiella pneumoniae	190	170394	412716	5961673	ST147	ybt 9; ICEKp3	iuc 1	rmp 1; KpVP-1 (truncated)	4	aadA*;aph(3')-VI;aph3-Ia.v1^;armA	-	-	qnrS1	Mrx;mphA*;mphE.v2;msrE	catB3.v2	arr-3	sul1;sul2	-	-	dfrA5	OXA-1;OXA-9.v1;TEM-1D.v1^	-	CTX-M-15	-	NDM-9	SHV-11^	35Q	OmpK35-25%	MgrB-4%	GyrA-83I;ParC-80I	aac(6')-Ib-cr.v1*?-0%	aac(6')-Ib-cr.v2?-0%	wzi64	KL64	K64	OL2α.1	O2α
SRR12785639	Klebsiella pneumoniae	177	190521	709257	5962463	ST147	ybt 9; ICEKp3	iuc 1	rmp 1; KpVP-1 (truncated)	4	aac(6')-Ib-cr.v2;aadA*;aph(3')-VI;aph3-Ia.v1^;armA	-	-	qnrS1	Mrx;mphA*;mphE.v2;msrE	catB3.v2	arr-3	sul1;sul2	-	-	dfrA5	OXA-1;OXA-9.v1;TEM-1D.v1^	-	CTX-M-15	-	NDM-9	SHV-11^	35Q	OmpK35-25%	MgrB-4%	GyrA-83I;ParC-80I	-	-	wzi64	KL64	K64	OL2α.1	O2α
SRR15140809	Klebsiella pneumoniae	132	343019	728784	5838901	ST147	ybt 9; ICEKp3	iuc 1	rmp 1; KpVP-1	4	aac(6')-Ib'.v1;aadA*;aph3-Ia.v1^;armA	-	-	-	Mrx;mphA*;mphE.v2;msrE	-	-	sul1;sul2	-	-	dfrA5	OXA-9.v1;TEM-1D.v1^	-	CTX-M-15	-	-	SHV-11^	35Q	OmpK35-25%;OmpK36_c25t	-	GyrA-83I;ParC-80I	-	-	wzi64	KL64	K64	OL2α.1	O2α
SRR15140810	Klebsiella pneumoniae	160	198083	606680	5872007	ST147	ybt 9; ICEKp3	iuc 1	rmp 1; KpVP-1	4	aac(6')-Ib'.v1;aadA*;aph3-Ia.v1^;armA	-	-	-	Mrx;mphA*;mphE.v2;msrE	-	-	sul1;sul2	-	-	dfrA5	OXA-9.v1;TEM-1D.v1^	-	CTX-M-15	-	-	SHV-11^	35Q	OmpK35-25%;OmpK36_c25t	-	GyrA-83I;ParC-80I	-	-	wzi64	KL64	K64	OL2α.1	O2α
SRR15140811	Klebsiella pneumoniae	144	232183	1012971	5837058	ST147	ybt 9; ICEKp3	iuc 1	rmp 1; KpVP-1	4	aac(6')-Ib'.v1;aadA*;aph3-Ia.v1^;armA	-	-	-	Mrx;mphA*;mphE.v2;msrE	-	-	sul1;sul2	-	-	dfrA5	OXA-9.v1;TEM-1D.v1^	-	CTX-M-15	-	-	SHV-11^	35Q	OmpK35-25%;OmpK36_c25t	-	GyrA-83I;ParC-80I	-	-	wzi64	KL64	K64	OL2α.1	O2α
SRR20648904	Klebsiella pneumoniae	236	146728	329025	5679252	ST147	ybt 16; ICEKp12	-	-	1	aph(3')-VI	-	-	qnrB19^;qnrS1	-	catA1^	-	-	-	-	-	TEM-1D.v1^	-	CTX-M-15	-	KPC-2;NDM-1;OXA-48	SHV-11^	35Q	OmpK35-31%	MgrB-0%	GyrA-83I;ParC-80I	OXA-9.v1*-42%	-	wzi12	KL112	unknown (KL112)	OL2α.2	O2β
