# Supplementary material for: Genomic characterization of the emerging multidrug-resistant Klebsiella pneumoniae ST6668 clone in northern Italy, 2020–2025
Source: Microbiol Spectr. 2026 Jun 1;14(7):e03499-25. doi: 10.1128/spectrum.03499-25 (PMC13340089; doi:10.1128/spectrum.03499-25)
Supplement: Table S2 — Phenotypic antimicrobial susceptibility data for ST6668 isolates. [file spectrum.03499-25-s0002.xlsx]

## Sheet: ATB_HSR
Table S2: Phenotypic antimicrobial susceptibility data for ST6668 isolates
	Amikacina		Amoxicillina/A.Clav.		Cefotaxime		Ceftazidime		Ciprofloxacina		Colistin		Gentamycin		Meropenem		Piperacillin/Tazobactam		Trimethoprim/Sulfamethoxazole		Imipenem		Imipenem/relebactam		Ceftazidime-Avibactam
Strains	MIC	Interpretation (S <= 8; R > 8)	MIC	Interpretation (S <= 8; R > 8)	MIC	Interpretation (S <= 1; R > 2)	MIC	Interpretation (S <= 1; R > 4)	MIC	Interpretation (S <= 0.25; R > 0.5)	MIC	Interpretation (S <= 2; R > 2)	MIC	Interpretation (S <= 2; R > 2)	MIC	Interpretation (S <= 2; R > 8)	MIC	Interpretation (S <= 8; R > 8)	MIC	Interpretation (S <= 2; R > 4)	MIC	Interpretation (S <= 2; R > 4)	MIC	Interpretation (S <= 2; R > 2)	MIC	Interpretation (S <= 8; R > 8)
SanRaffaele101-24	16	R									<=0.5	S			>16	R	32	R			>8	R	>8	R	>16	R
SanRaffaele103-24	16	R									<=0.5	S			>16	R	>32	R			>8	R	>8	R	>16	R
SanRaffaele105-23											0.25	S
SanRaffaele106-23											0.5	S
SanRaffaele108-23											0.5	S
SanRaffaele109-24	>32	R									<=0.5	S			>16	R	>32	R			>8	R	>8	R	>16	R
SanRaffaele112-23											<=0.5	S			>16	R	>32	R			>8	R	>8	R	>16	R
SanRaffaele11-23			>16	R	>32	R	>32	R	>2	R	0.5	S	8	R	>8	R	>64	R	>160	R	>8	R
SanRaffaele11-24	>32	R	>64	R			>16	R	>2	R	0.5	S	>8	R	>16	R	>32	R			>16	R			>16	R
SanRaffaele11-25-2	32	R	>32	R	>32	R	>32	R	>2	R			<=1	S	>8	R	>64	R	>160	R	>8	R
SanRaffaele113-24	>32	R									<=0.5	S			>16	R	>32	R			>8	R	>8	R	>8	R
SanRaffaele114-23	>32	R									<=0.5	S			>16	R	>32	R			>8	R	>8	R	>16	R
SanRaffaele117-23			>16	R	>32	R	>32	R	>2	R	0.5	S	<=1	S	>8	R	>64	R	>160	R	>8	R			>16	R
SanRaffaele118-23			>16	R	>32	R	>32	R	>2	R			2	S	>8	R	>64	R	<=20	R	>8	R
SanRaffaele119-23	>32	R					>16	R	>2	R	0.5	S	>8	R	>16	R	>32	R	>160	R	>16	R			>16	R
SanRaffaele121-23	4	S	>16	R	>32	R	>32	R	>2	R	0.5	S	<=1	S	>8	R	>64	R	>160	R	>8	R
SanRaffaele12-23			>16	R	>32	R	>32	R			0.25	S	>8	R	>8	R	>64	R	>160	R	>8	R
SanRaffaele12-25-2	4	S	>32	R			>32	R	>2	R			<=1	S	>8	R	>64	R					>8	R	>8	R
SanRaffaele1-22	>32	R	>64	R	>8	R	>16	R	>2	R	2	S	>8	R	>16	R	>32	R	>8	R	>16	R
SanRaffaele123-24	<=1	S	>32	R			>32	R					<=1	S	>8	R	>64	R					>8	R	>8	R
SanRaffaele1-23	>8	R									<=0.5	S			>16	R					>8	R	>8	R	>16	R
SanRaffaele124-23			>16	R	>32	R	>32	R	>2	R	0.5	S	>8	R	>8	R	>64	R	>160	R	>8	R
SanRaffaele126-23			>16	R	>32	R	>32	R	>2	R	0.5	S	<=1	S	>8	R	>64	R	<=20	R	>8	R
SanRaffaele13-24-2	32	R	>16	R	>32	R	>32	R	>2	R	<=0.5	S	>8	R	>8	R	>64	R	>160	R	>8	R			>8	R
SanRaffaele13-25	4	S									<=0.5	S			>16	R	>32	R			>8	R	>8	R	>16	R
SanRaffaele133-23	16	R	>64	R	>8	R	>16	R	>2	R	0.5	S	>8	R	>8	R	>32	R	>8	R	>16	R			>16	R
SanRaffaele134-23									>2	R			4	R					<=20	R
SanRaffaele135-23			>16	R	>32	R	>32	R	>2	R	0.25	S	>8	R	>8	R	>64	R	>160	R	>8	R
SanRaffaele136-23			>16	R	>32	R	>32	R	>2	R	0.5	S	>8	R	>8	R	>64	R	>160	R	>8	R			>8	R
SanRaffaele140-23	>32	R							>2	R	0.5	S	>8	R	>16	R	>32	R	>8	R	>16	R			>16	R
SanRaffaele141-23											0.5	S
SanRaffaele14-24			>16	R	>32	R	>32	R	>2	R	0.25	S	>8	R	>8	R	>64	R	>160	R	>8	R
SanRaffaele15-24	16	R	>64	R	>8	R	>16	R	>2	R	0.5	S	1	S	>16	R	>32	R	>8	R
SanRaffaele16-25	32	R	>32	R	>32	R	>32	R	>2	R			<=1	S	>8	R	>64	R	>160	R	>8	R	>8	R	>8	R
SanRaffaele20-22-2	>32	R					>16	R			<=0.5	S			>16	R	>32	R			>8	R
SanRaffaele20-24			>16	R	>32	R	>32	R	>2	R			>8	R	>8	R	>64	R	>160	R	>8	R
SanRaffaele21-24-3			>16	R	>32	R	>32	R					>8	R	>8	R	>64	R	>160	R	>8	R
SanRaffaele23-23			>16	R	>32	R	>32	R	>2	R	0.5	S	<=1	S	>8	R	>64	R	>160	R	>8	R
SanRaffaele27-24	32	R	>16	R	>32	R	>32	R	>2	R			>8	R	>8	R	>64	R	>160	R	8	R			>8	R
SanRaffaele30-22	<=4	S			>8	R	>16	R	>2	R	1	S	<=0.5	S	>16	R	>32	R	>8	R	>16	R
SanRaffaele3-24-2	>32	R									<=0.5	S			>8	R	>32	R			>8	R	>8	R	>16	R
SanRaffaele33-24	4	S									<=0.5	S			>16	R	>32	R			>8	R	>8	R	>16	R
SanRaffaele35-24	>32	R	>64	R	>8	R			>2	R	0.5	S	>8	R	>16	R	>32	R							>32	R
SanRaffaele39-24	16	R									<=0.25	S			>16	R					8	R	0.5	S	2	S
SanRaffaele42-22	>16	R			>32	R	>32	R	>2	R	0.25	S	>8	R	>8	R	>64	R	>160	R	>8	R
SanRaffaele42-23	32	R	>16	R	>32	R	>32	R	>2	R	0.25	S	8	R	>8	R	>64	R	>160	R	>8	R
SanRaffaele42-24	>32	R									<=0.5	S			>16	R	>32	R			>8	R	>8	R	>16	R
SanRaffaele4-24			>64	R	>8	R	>16	R	>2	R	0.5	S	1	S			>32	R	4	ATU*	>16	R			>16	R
SanRaffaele43-22-3	>32	R	>64	R	>8	R	>16	R	>2	R	0.5	S	>8	R	>16	R	>32	R	>160	R	>16	R			>16	R
SanRaffaele43-24-2	16	R									<=0.5	S			>16	R	>32	R			>8	R	1	S	8	S
SanRaffaele45-23-2	16	R									<=0.5	S			>16	R	>32	R			>8	R	>8	R	>16	R
SanRaffaele49-24-3	16	R	>32	R			>32	R	>2	R			<=1	S	>8	R	>64	R					>8	R	>8	R
SanRaffaele5-23			>16	R	>32	R	>32	R	>2	R			<=1	S	>8	R	>64	R	>160	R	>8	R
SanRaffaele56-24	>32	R	>64	R	>8	R	>16	R	>2	R	0.5	S	>8	R	>16	R	>32	R	>160	R	>16	R			>16	R
SanRaffaele57-23											0.25	S
SanRaffaele58-23			>16	R	>32	R	>32	R	>2	R	0.25	S	>8	R	>8	R	>64	R	>160	R	>8	R
SanRaffaele59-23-3			>16	R	>32	R	>32	R	>2	R			>8	R	>8	R	>64	R	>160	R	>8	R			>256	R
SanRaffaele60-24	32	R	>16	R	>32	R	>32	R	>2	R	0.5	S	>8	R	>8	R	>64	R	>160	R	>8	R			>8	R
SanRaffaele61-21	16	R	>64	R	>8	R	>16	R	>2	R	1	S	<=0.5	S	>16	R	>32	R	>8	R	>16	R
SanRaffaele61-23	>32	R													>16	R	>32	R			>8	R	>8	R	>16	R
SanRaffaele62-23	16	R									<=0.5	S			>16	R	>32	R			>8	R	>8	R
SanRaffaele6-24											0.25	S
SanRaffaele6-25	32	R	>32	R	>32	R	>32	R	>2	R	<0.5	S	>8	R	>8	R	>64	R	>160	R	>8	R
SanRaffaele63-23-3	<=2	S									<=0.5	S			>16	R	>32	R			>8	R	0.5	S	1	S
SanRaffaele63-24-2	32	R									<=0.5	S			>16	R	>32	R			>8	R	>8	R	>16	R
SanRaffaele64-21	16	R	>64	R	>8	R	>16	R	>2	R	1	S	1	S	>8	R	>32	R	>160	R	>16	R
SanRaffaele64-24	>32	R	>64	R	>8	R	>16	R	>2	R	0.5	S	>32	R	>16	R	>32	R	>160	R	>16	R			>16	R
SanRaffaele68-21	16	R	>64	R	>8	R	>16	R	>2	R	0.5	S	2	S	>16	R	>32	R	>320	R	>16	R
SanRaffaele68-24	32	R	>16	R	>32	R	>32	R	>2	R	1	S	>8	R	>8	R	>64	R	>160	R	>8	R			>8	R
SanRaffaele70-23-2
SanRaffaele7-24			>16	R	>32	R	>32	R	>2	R	0.125	S	>8	R	>8	R	>64	R	>160	R	>8	R			>8	R
SanRaffaele73-24-3	32	R	>16	R	>32	R	>32	R	>2	R			>8	R	>8	R	>64	R	>160	R	>8	R			>8	R
SanRaffaele75-22											<=0,5	S
SanRaffaele75-24	>32	R	>64	R	>8	R	>16	R	>2	R	0.5	S	>8	R	>16	R	>32	R	>8	R	>16	R			>16	R
SanRaffaele76-24											<=0.5	S
SanRaffaele79-20
SanRaffaele82-24-2			>16	R	>32	R	32	R	>2	R			<=1	S	>8	R	>64	R	<=20	R	>8	R			1	S
SanRaffaele8-24			>16	R	>32	R	>32	R	>2	R	0.25	S	8	R	>8	R	>64	R	>160	R	>8	R			>8	R
SanRaffaele87-22	48	R	>16	R	>32	R	>32	R	>2	R	0.25	S	2	S	>8	R	>64	R	>160	R	>8	R			>8	R
SanRaffaele88-23			>16	R	>32	R	>32	R	>2	R			2	S	>8	R	>64	R	>160	R	>8	R
SanRaffaele88-24	16	R									<=0.5	S			>16	R	>32	R			1	S	>8	R	>16	R
SanRaffaele90-24-2	>32	R													>16	R	>16	R			>8	R	>8	R	>16	R
SanRaffaele94-23-2											0.5	S
SanRaffaele95-24			>16	R	>32	R	>32	R	>2	R	0.5	S	>8	R	>8	R	>64	R	>160	R	>8	R
SanRaffaele96-23	8	S									0.5	S			>16	R	>32	R			>8	R	0.12	S	1	S
SanRaffaele99-23	32	R	>16	R	>32	R	>32	R	>2	R	1	S	>8	R	>8	R	>64	R	>160	R	>8	R			>8	R
SanRaffaele59-21	>32	R	>64	R	>8	R	>16	R	>2	R	0.5	S	>8	R	>8	R	>32	R	>8	R	>16	R
*ATU: Area of Technical Uncertainty
