# Supplementary material for: Genomic characterization of the emerging multidrug-resistant Klebsiella pneumoniae ST6668 clone in northern Italy, 2020–2025
Source: Microbiol Spectr. 2026 Jun 1;14(7):e03499-25. doi: 10.1128/spectrum.03499-25 (PMC13340089; doi:10.1128/spectrum.03499-25)
Supplement: Table S3 — In silico plasmid replicon typing of draft genomes from ST6668 isolates. [file spectrum.03499-25-s0003.xlsx]

## Sheet: Plasmid presence
Table S3: In silico plasmid replicon typing of draft genomes from ST6668 isolates.
ID	Plasmid Col(BS512)	Plasmid Col440I	Plasmid ColRNAI	Plasmid IncFIB(AP001918)	Plasmid IncFIB(K)	Plasmid IncFIB(Mar)	Plasmid IncFIB(pKPHS1)	Plasmid IncFIB(pQil)	Plasmid IncFII	Plasmid IncFII(K)	Plasmid IncHI1B	Plasmid IncI1	Plasmid IncR	Plasmid IncX1	Plasmid IncX3
SanRaffaele101-24		X	X			X	X				X		X
SanRaffaele103-24		X				X	X				X		X
SanRaffaele105-23		X						X					X
SanRaffaele106-23		X				X	X	X		X	X		X
SanRaffaele108-23		X					X		X		X			X
SanRaffaele109-24		X				X	X	X		X	X		X
SanRaffaele112-23		X			X	X	X	X		X	X		X
SanRaffaele11-23		X				X	X				X		X
SanRaffaele11-24		X				X	X				X		X		X
SanRaffaele11-25		X				X	X				X		X
SanRaffaele113-24		X				X	X	X		X	X		X
SanRaffaele114-23		X			X	X	X	X		X	X		X
SanRaffaele117-23		X				X	X	X			X		X
SanRaffaele118-23		X					X	X					X
SanRaffaele119-23		X			X	X	X	X		X	X		X
SanRaffaele121-23		X				X	X	X			X
SanRaffaele1-22		X				X	X				X		X		X
SanRaffaele12-23		X				X	X	X		X	X
SanRaffaele12-25-2		X					X	X
SanRaffaele1-23		X				X	X	X			X		X
SanRaffaele123-24		X				X	X				X
SanRaffaele124-23		X			X	X	X	X		X	X		X
SanRaffaele126-23		X					X	X					X
SanRaffaele13-24-2		X				X	X	X		X	X		X
SanRaffaele13-25		X				X	X	X			X
SanRaffaele133-23		X			X	X	X			X	X		X
SanRaffaele134-23		X					X	X					X
SanRaffaele135-23		X				X	X	X		X	X		X
SanRaffaele136-23		X				X	X				X		X
SanRaffaele140-23		X				X	X				X		X
SanRaffaele141-23		X				X	X				X		X
SanRaffaele14-24		X				X	X	X		X	X		X
SanRaffaele15-24		X				X	X	X			X		X
SanRaffaele16-25		X						X					X
SanRaffaele20-22-2		X			X	X	X			X	X		X
SanRaffaele20-24		X				X	X	X		X	X		X
SanRaffaele21-24-3		X				X	X	X		X	X		X
SanRaffaele23-23		X				X	X	X			X		X
SanRaffaele27-24		X				X	X	X			X		X
SanRaffaele30-22		X				X	X				X
SanRaffaele3-24-2		X				X	X	X		X	X		X
SanRaffaele33-24		X				X	X	X			X		X
SanRaffaele35-24		X			X	X	X			X	X		X
SanRaffaele39-24		X						X		X			X
SanRaffaele42-22		X			X	X	X			X	X		X
SanRaffaele42-23		X				X	X	X		X	X
SanRaffaele42-24		X				X	X	X		X	X		X
SanRaffaele4-24		X				X	X				X		X
SanRaffaele43-22		X					X		X		X			X
SanRaffaele43-24		X						X		X			X
SanRaffaele45-23-2		X				X	X				X		X
SanRaffaele49-24-3		X					X	X					X
SanRaffaele5-23		X				X	X	X			X		X
SanRaffaele56-24	X	X				X	X	X		X	X		X
SanRaffaele57-23	X	X		X			X		X		X	X		X
SanRaffaele58-23		X					X		X		X			X
SanRaffaele59-23-3		X				X	X	X		X	X
SanRaffaele60-24		X				X	X	X		X	X		X
SanRaffaele61-21		X				X	X	X		X	X		X
SanRaffaele61-23		X				X	X	X		X	X		X
SanRaffaele62-23		X					X	X					X
SanRaffaele6-24		X			X	X	X			X	X
SanRaffaele6-25		X				X	X	X		X	X		X
SanRaffaele63-24-2		X				X	X	X			X		X
SanRaffaele64-21		X				X	X	X		X	X		X
SanRaffaele64-24		X				X	X	X		X	X		X
SanRaffaele68-21		X				X	X	X		X	X		X
SanRaffaele68-24		X				X	X	X		X	X		X
SanRaffaele70-23-2		X					X		X		X			X
SanRaffaele7-24		X				X	X				X		X		X
SanRaffaele73-24-3		X				X	X	X		X	X		X
SanRaffaele75-22		X					X		X		X			X
SanRaffaele75-24		X				X	X				X
SanRaffaele76-24		X				X	X	X		X	X		X
SanRaffaele79-20		X				X	X				X		X
SanRaffaele82-24-2		X					X	X		X			X
SanRaffaele8-24		X				X	X				X		X		X
SanRaffaele87-22		X				X	X	X			X		X
SanRaffaele88-23		X					X				X		X
SanRaffaele88-24		X						X					X
SanRaffaele90-24-2		X					X	X					X
SanRaffaele94-23-2		X				X	X	X			X		X
SanRaffaele95-24		X				X	X				X
SanRaffaele96-23		X				X	X	X			X		X
SanRaffaele99-23		X				X	X	X		X	X		X
SanRaffaele59-21-2		X			X	X	X			X	X		X
SanRaffaele63-23-3		X				X	X	X		X	X		X
* Red color indicates that the genome subjected to hybrid assembly.

## Sheet: HI1B-FIB-43-6668-MI
Id	Genome coverage%
SanRaffaele101-24	96.12
SanRaffaele103-24	96.25
SanRaffaele105-23	19.04
SanRaffaele106-23	99.78
SanRaffaele108-23	82.48
SanRaffaele109-24	99.46
SanRaffaele112-23	99.71
SanRaffaele11-23	99.88
SanRaffaele11-24	93.75
SanRaffaele11-25-2	52.45
SanRaffaele113-24	99.83
SanRaffaele114-23	99.43
SanRaffaele117-23	97.50
SanRaffaele118-23	19.04
SanRaffaele119-23	98.37
SanRaffaele121-23	88.78
SanRaffaele12-23	99.87
SanRaffaele12-25-2	12.89
SanRaffaele1-22	96.41
SanRaffaele123-24	90.86
SanRaffaele1-23	98.09
SanRaffaele124-23	99.81
SanRaffaele126-23	19.05
SanRaffaele13-24-2	93.70
SanRaffaele13-25	92.93
SanRaffaele133-23	99.88
SanRaffaele134-23	19.05
SanRaffaele135-23	99.22
SanRaffaele136-23	99.72
SanRaffaele140-23	99.76
SanRaffaele141-23	99.82
SanRaffaele14-24	95.60
SanRaffaele15-24	96.97
SanRaffaele16-25	19.15
SanRaffaele20-22-2	91.81
SanRaffaele20-24	99.95
SanRaffaele21-24-3	95.88
SanRaffaele23-23	94.13
SanRaffaele27-24	99.47
SanRaffaele30-22	87.72
SanRaffaele3-24-2	98.01
SanRaffaele33-24	96.88
SanRaffaele35-24	92.07
SanRaffaele39-24	12.48
SanRaffaele42-22	99.90
SanRaffaele42-23	99.83
SanRaffaele42-24	99.84
SanRaffaele4-24	97.94
SanRaffaele43-22-3	96.62
SanRaffaele43-24	12.30
SanRaffaele45-23-2	98.34
SanRaffaele49-24-3	19.14
SanRaffaele5-23	98.16
SanRaffaele56-24	99.44
SanRaffaele57-23	97.19
SanRaffaele58-23	97.36
SanRaffaele59-21-2	89.51
SanRaffaele59-23-3	99.79
SanRaffaele60-24	99.82
SanRaffaele61-21	95.48
SanRaffaele61-23	99.46
SanRaffaele62-23	19.21
SanRaffaele6-24	90.25
SanRaffaele6-25	99.49
SanRaffaele63-23-3	95.60
SanRaffaele63-24-2	98.01
SanRaffaele64-21	95.15
SanRaffaele64-24	99.42
SanRaffaele68-21	95.57
SanRaffaele68-24	99.19
SanRaffaele70-23-2	82.87
SanRaffaele7-24	99.15
SanRaffaele73-24-3	96.75
SanRaffaele75-22	99.37
SanRaffaele75-24	95.27
SanRaffaele76-24	99.85
SanRaffaele79-20	99.47
SanRaffaele82-24-2	13.09
SanRaffaele8-24	99.20
SanRaffaele87-22	98.08
SanRaffaele88-23	88.15
SanRaffaele88-24	19.12
SanRaffaele90-24-2	19.21
SanRaffaele94-23-2	88.80
SanRaffaele95-24	95.50
SanRaffaele96-23	88.82
SanRaffaele99-23	97.61

## Sheet: vB-6668-MI
ID	Genome coverage%
SanRaffaele101-24	98.59
SanRaffaele103-24	98.59
SanRaffaele105-23	0.49
SanRaffaele106-23	98.59
SanRaffaele108-23	98.59
SanRaffaele109-24	98.43
SanRaffaele112-23	98.59
SanRaffaele11-23	98.59
SanRaffaele11-24	96.43
SanRaffaele11-25-2	97.16
SanRaffaele113-24	98.59
SanRaffaele114-23	98.59
SanRaffaele117-23	97.66
SanRaffaele118-23	98.33
SanRaffaele119-23	98.39
SanRaffaele121-23	98.59
SanRaffaele12-23	98.58
SanRaffaele12-25-2	98.59
SanRaffaele1-22	98.55
SanRaffaele123-24	98.59
SanRaffaele1-23	98.55
SanRaffaele124-23	98.59
SanRaffaele126-23	98.43
SanRaffaele13-24-2	97.40
SanRaffaele13-25	98.59
SanRaffaele133-23	98.53
SanRaffaele134-23	98.49
SanRaffaele135-23	98.59
SanRaffaele136-23	98.59
SanRaffaele140-23	98.59
SanRaffaele141-23	98.59
SanRaffaele14-24	97.29
SanRaffaele15-24	98.59
SanRaffaele16-25	0.50
SanRaffaele20-22-2	98.59
SanRaffaele20-24	98.59
SanRaffaele21-24-3	98.16
SanRaffaele23-23	98.59
SanRaffaele27-24	98.59
SanRaffaele30-22	97.81
SanRaffaele3-24-2	97.57
SanRaffaele33-24	98.59
SanRaffaele35-24	98.59
SanRaffaele39-24	0.49
SanRaffaele42-22	98.59
SanRaffaele42-23	98.59
SanRaffaele42-24	98.57
SanRaffaele4-24	98.59
SanRaffaele43-22-3	98.59
SanRaffaele43-24	0.48
SanRaffaele45-23-2	98.59
SanRaffaele49-24-3	98.59
SanRaffaele5-23	98.59
SanRaffaele56-24	98.59
SanRaffaele57-23	98.59
SanRaffaele58-23	98.59
SanRaffaele59-21-2	94.07
SanRaffaele59-23-3	98.59
SanRaffaele60-24	98.59
SanRaffaele61-21	98.59
SanRaffaele61-23	98.51
SanRaffaele62-23	98.59
SanRaffaele6-24	98.59
SanRaffaele6-25	98.45
SanRaffaele63-23-3	98.59
SanRaffaele63-24-2	98.59
SanRaffaele64-21	98.59
SanRaffaele64-24	98.59
SanRaffaele68-21	98.59
SanRaffaele68-24	98.59
SanRaffaele70-23-2	98.55
SanRaffaele7-24	98.59
SanRaffaele73-24-3	98.15
SanRaffaele75-22	98.59
SanRaffaele75-24	98.59
SanRaffaele76-24	98.59
SanRaffaele79-20	98.59
SanRaffaele82-24-2	98.59
SanRaffaele8-24	98.59
SanRaffaele87-22	98.37
SanRaffaele88-23	98.59
SanRaffaele88-24	0.50
SanRaffaele90-24-2	98.59
SanRaffaele94-23-2	98.59
SanRaffaele95-24	98.59
SanRaffaele96-23	98.59
SanRaffaele99-23	98.59

## Sheet: IncFII(K)-
Sample	Percent_Covered
SanRaffaele101-24	59.00
SanRaffaele103-24	59.01
SanRaffaele105-23	8.05
SanRaffaele106-23	76.95
SanRaffaele108-23	59.98
SanRaffaele109-24	76.83
SanRaffaele112-23	99.93
SanRaffaele11-23	59.03
SanRaffaele11-24	58.78
SanRaffaele11-25-2	56.26
SanRaffaele113-24	77.07
SanRaffaele114-23	99.63
SanRaffaele117-23	58.95
SanRaffaele118-23	57.54
SanRaffaele119-23	99.91
SanRaffaele121-23	56.86
SanRaffaele12-23	75.61
SanRaffaele12-25-2	55.18
SanRaffaele1-22	58.90
SanRaffaele123-24	57.71
SanRaffaele1-23	58.92
SanRaffaele124-23	99.93
SanRaffaele126-23	57.60
SanRaffaele13-24-2	75.70
SanRaffaele13-25	57.66
SanRaffaele133-23	98.79
SanRaffaele134-23	57.62
SanRaffaele135-23	77.04
SanRaffaele136-23	59.03
SanRaffaele140-23	58.95
SanRaffaele141-23	59.02
SanRaffaele14-24	76.58
SanRaffaele15-24	58.37
SanRaffaele16-25	8.08
SanRaffaele20-22-2	95.30
SanRaffaele20-24	77.03
SanRaffaele21-24-3	76.79
SanRaffaele23-23	58.29
SanRaffaele27-24	59.03
SanRaffaele30-22	56.48
SanRaffaele3-24-2	76.56
SanRaffaele33-24	58.38
SanRaffaele35-24	99.97
SanRaffaele39-24	24.87
SanRaffaele42-22	86.09
SanRaffaele42-23	75.72
SanRaffaele42-24	76.94
SanRaffaele4-24	58.97
SanRaffaele43-22-3	59.91
SanRaffaele43-24	24.73
SanRaffaele45-23-2	59.01
SanRaffaele49-24-3	57.61
SanRaffaele5-23	59.05
SanRaffaele56-24	77.17
SanRaffaele57-23	63.82
SanRaffaele58-23	58.79
SanRaffaele59-21-2	83.38
SanRaffaele59-23-3	75.57
SanRaffaele60-24	77.12
SanRaffaele61-21	76.94
SanRaffaele61-23	77.03
SanRaffaele62-23	57.18
SanRaffaele6-24	91.20
SanRaffaele6-25	77.00
SanRaffaele63-23	77.03
SanRaffaele63-24-2	59.02
SanRaffaele64-21	77.00
SanRaffaele64-24	76.99
SanRaffaele68-21	77.05
SanRaffaele68-24	77.07
SanRaffaele70-23-2	60.09
SanRaffaele7-24	59.04
SanRaffaele73-24-3	76.87
SanRaffaele75-22	60.08
SanRaffaele75-24	60.81
SanRaffaele76-24	75.66
SanRaffaele79-20	59.04
SanRaffaele82-24-2	73.72
SanRaffaele8-24	59.04
SanRaffaele87-22	58.93
SanRaffaele88-23	58.97
SanRaffaele88-24	8.11
SanRaffaele90-24-2	57.58
SanRaffaele94-23-2	56.93
SanRaffaele95-24	60.69
SanRaffaele96-23	56.95
SanRaffaele99-23	76.95

## Sheet: R-35-6668-MI
Sample	Percent_Covered
SanRaffaele101-24	99.08
SanRaffaele103-24	100.00
SanRaffaele105-23	100.00
SanRaffaele106-23	100.00
SanRaffaele108-23	55.15
SanRaffaele109-24	99.54
SanRaffaele112-23	100.00
SanRaffaele11-23	100.00
SanRaffaele11-24	99.94
SanRaffaele11-25-2	99.60
SanRaffaele113-24	99.70
SanRaffaele114-23	99.97
SanRaffaele117-23	100.00
SanRaffaele118-23	100.00
SanRaffaele119-23	100.00
SanRaffaele121-23	26.24
SanRaffaele12-23	75.76
SanRaffaele12-25-2	19.88
SanRaffaele1-22	100.00
SanRaffaele123-24	19.79
SanRaffaele1-23	99.85
SanRaffaele124-23	99.43
SanRaffaele126-23	100.00
SanRaffaele13-24-2	100.00
SanRaffaele13-25	26.38
SanRaffaele133-23	100.00
SanRaffaele134-23	100.00
SanRaffaele135-23	100.00
SanRaffaele136-23	100.00
SanRaffaele140-23	100.00
SanRaffaele141-23	100.00
SanRaffaele14-24	100.00
SanRaffaele15-24	99.91
SanRaffaele16-25	100.00
SanRaffaele20-22-2	100.00
SanRaffaele20-24	100.00
SanRaffaele21-24-3	95.36
SanRaffaele23-23	100.00
SanRaffaele27-24	100.00
SanRaffaele30-22	20.82
SanRaffaele3-24-2	100.00
SanRaffaele33-24	100.00
SanRaffaele35-24	99.93
SanRaffaele39-24	92.92
SanRaffaele42-22	100.00
SanRaffaele42-23	75.85
SanRaffaele42-24	95.33
SanRaffaele4-24	100.00
SanRaffaele43-22-3	55.51
SanRaffaele43-24-2	92.91
SanRaffaele43-24	92.91
SanRaffaele45-23-2	100.00
SanRaffaele49-24-3	100.00
SanRaffaele5-23	100.00
SanRaffaele56-24	99.99
SanRaffaele57-23	57.42
SanRaffaele58-23	53.56
SanRaffaele59-21-2	100.00
SanRaffaele59-23-3	75.63
SanRaffaele60-24	100.00
SanRaffaele61-21	100.00
SanRaffaele61-23	100.00
SanRaffaele62-23	100.00
SanRaffaele6-24	37.11
SanRaffaele6-25	99.69
SanRaffaele63-23	100.00
SanRaffaele63-24-2	100.00
SanRaffaele64-21	100.00
SanRaffaele64-24	100.00
SanRaffaele68-21	100.00
SanRaffaele68-24	100.00
SanRaffaele70-23-2	55.40
SanRaffaele7-24	100.00
SanRaffaele73-24-3	100.00
SanRaffaele75-22	55.33
SanRaffaele75-24	29.58
SanRaffaele76-24	95.94
SanRaffaele79-20	100.00
SanRaffaele82-24-2	99.74
SanRaffaele8-24	100.00
SanRaffaele87-22	100.00
SanRaffaele88-23	100.00
SanRaffaele88-24	100.00
SanRaffaele90-24-2	100.00
SanRaffaele94-23-2	44.03
SanRaffaele95-24	29.77
SanRaffaele96-23	44.66
SanRaffaele99-23	100.00

## Sheet: IncX1-43-6668-MI
Sample	Percent_Covered
SanRaffaele101-24	48.85
SanRaffaele103-24	48.85
SanRaffaele105-23	24.12
SanRaffaele106-23	48.89
SanRaffaele108-23	99.41
SanRaffaele109-24	49.72
SanRaffaele112-23	48.85
SanRaffaele11-23	48.87
SanRaffaele11-24	48.89
SanRaffaele11-25-2	48.88
SanRaffaele113-24	49.31
SanRaffaele114-23	48.90
SanRaffaele117-23	48.90
SanRaffaele118-23	24.12
SanRaffaele119-23	48.64
SanRaffaele121-23	48.73
SanRaffaele12-23	48.83
SanRaffaele12-25-2	24.12
SanRaffaele1-22	48.41
SanRaffaele123-24	48.90
SanRaffaele1-23	48.76
SanRaffaele124-23	48.89
SanRaffaele126-23	24.12
SanRaffaele13-24-2	48.86
SanRaffaele13-25	48.76
SanRaffaele133-23	48.62
SanRaffaele134-23	24.12
SanRaffaele135-23	49.83
SanRaffaele136-23	49.84
SanRaffaele140-23	49.82
SanRaffaele141-23	49.84
SanRaffaele14-24	48.71
SanRaffaele15-24	24.36
SanRaffaele16-25	24.34
SanRaffaele20-22-2	48.83
SanRaffaele20-24	48.82
SanRaffaele21-24-3	48.88
SanRaffaele23-23	48.85
SanRaffaele27-24	48.90
SanRaffaele30-22	48.89
SanRaffaele3-24-2	49.18
SanRaffaele33-24	24.42
SanRaffaele35-24	48.59
SanRaffaele39-24	12.15
SanRaffaele42-22	48.72
SanRaffaele42-23	48.83
SanRaffaele42-24	48.90
SanRaffaele4-24	48.89
SanRaffaele43-22-3	93.08
SanRaffaele43-24	12.10
SanRaffaele45-23-2	48.87
SanRaffaele49-24-3	24.25
SanRaffaele5-23	48.73
SanRaffaele56-24	48.87
SanRaffaele57-23	99.69
SanRaffaele58-23	99.69
SanRaffaele59-21-2	48.86
SanRaffaele59-23-3	48.85
SanRaffaele60-24	48.85
SanRaffaele61-21	48.77
SanRaffaele61-23	48.85
SanRaffaele62-23	24.35
SanRaffaele6-24	48.64
SanRaffaele6-25	49.83
SanRaffaele63-23	48.76
SanRaffaele63-24-2	49.37
SanRaffaele64-21	48.87
SanRaffaele64-24	48.59
SanRaffaele68-21	48.85
SanRaffaele68-24	48.85
SanRaffaele70-23-2	99.67
SanRaffaele7-24	48.87
SanRaffaele73-24-3	48.85
SanRaffaele75-22	99.68
SanRaffaele75-24	48.64
SanRaffaele76-24	48.87
SanRaffaele79-20	48.90
SanRaffaele82-24-2	12.14
SanRaffaele8-24	48.87
SanRaffaele87-22	48.87
SanRaffaele88-23	48.76
SanRaffaele88-24	25.26
SanRaffaele90-24-2	24.32
SanRaffaele94-23-2	48.76
SanRaffaele95-24	48.88
SanRaffaele96-23	48.76
SanRaffaele99-23	48.78
